# Supplementary material for: Leptomonas seymouri: Adaptations to the Dixenous Life Cycle Analyzed by Genome Sequencing, Transcriptome Profiling and Co-infection with Leishmania donovani
Source: PLoS Pathog. 2015 Aug 28;11(8):e1005127. doi: 10.1371/journal.ppat.1005127 (PMC4552786; doi:10.1371/journal.ppat.1005127)
Supplement: S1 Table — (XLSX) [file ppat.1005127.s004.xlsx]

## Sheet: Лист1
Locus	Accession No	Strains	Reference
ITS1+ITS2	JQ780821	Leishmania donovani strain AIIMS/SS/Ld843	Mishra et al., unpublished
	JQ029056	Leishmania donovani isolate AIIMS/SS/Ld860
ITS1	EU330402	Leishmania donovani isolate NICD/IN/41	Thakur et al., unpublished
	EU330403	Leishmania donovani isolate NICD/IN/42
	EU330404	Leishmania donovani isolate NICD/IN/43
	EU330405	Leishmania donovani isolate NICD/IN/44
	EU330406	Leishmania donovani isolate NICD/IN/45
	EU330407	Leishmania donovani isolate NICD/IN/46
	EU330408	Leishmania donovani isolate NICD/IN/47
	EU330409	Leishmania donovani isolate NICD/IN/48
	EU330410	Leishmania donovani isolate NICD/IN/49
	EU330411	Leishmania donovani isolate NICD/IN/50
	EU364820	Leishmania donovani isolate NICD/IN/25
	EU364821	Leishmania donovani isolate NICD/IN/26
	EU364822	Leishmania donovani isolate NICD/IN/27
	EU364823	Leishmania donovani isolate NICD/IN/28
	EU364824	Leishmania donovani isolate NICD/IN/29
	EU364825	Leishmania donovani isolate NICD/IN/30
	EU364826	Leishmania donovani isolate NICD/IN/31
	EU364827	Leishmania donovani isolate NICD/IN/32
	EU364828	Leishmania donovani isolate NICD/IN/33
	EU364829	Leishmania donovani isolate NICD/IN/34
	EU364830	Leishmania donovani isolate NICD/IN/35
ITS2	EU753215	Leishmania donovani isolate NICD/IN/41
	EU753216	Leishmania donovani isolate NICD/IN/42
	EU753217	Leishmania donovani isolate NICD/IN/43
	EU753218	Leishmania donovani isolate NICD/IN/44
	EU753219	Leishmania donovani isolate NICD/IN/45
	EU753220	Leishmania donovani isolate NICD/IN/46
	EU753221	Leishmania donovani isolate NICD/IN/47
	EU753222	Leishmania donovani isolate NICD/IN/48
	EU753223	Leishmania donovani isolate NICD/IN/49
	EU753224	Leishmania donovani isolate NICD/IN/50
ITS1	JQ229828	Leishmania tropica isolate BETHUNE IICB-T5	Khanra et al., 2012
	JQ517279	Leishmania tropica strain MHOM/SU/74/K27
ITS1	KJ397261	Leishmania donovani isolate SN-3D	Negi et al., unpublished
	KJ397262	Leishmania donovani isolate 2D
	KJ397263	Leishmania donovani isolate 1N
	KJ397265	Leishmania donovani isolate 8N
	KJ397266	Leishmania tropica isolate SN-12D
HSP83	HQ230577	Leishmania donovani strain 2001	Jaiswal et al., unpublished
