# Supplementary material for: Leptomonas seymouri: Adaptations to the Dixenous Life Cycle Analyzed by Genome Sequencing, Transcriptome Profiling and Co-infection with Leishmania donovani
Source: PLoS Pathog. 2015 Aug 28;11(8):e1005127. doi: 10.1371/journal.ppat.1005127 (PMC4552786; doi:10.1371/journal.ppat.1005127)
Supplement: S2 Table — (XLSX) [file ppat.1005127.s005.xlsx]

## Sheet: Sheet1
Enzyme_name	L. major	T. brucei	T. cruzi	Phytomonas	L. pyrrhocoris	C. fasciculata	L. seymouri
2,3-bisphosphoglycerate-independent phosphoglycerate mutase	LmjF36.6650	Tb10.6k15.2620	Tc00.1047053506247.330	GSEM1T00001549001	g04088_seq06	CfaC1_35_6710	Lsey_025_0120
Acid beta-fructofuranosidase	LmjF23.0870	none	none	none	g02081_seq03|g02080_seq03|g02239_seq03	CfaC1_KB217680_0070	Lsey_014_0190
adenylate kinase, putative	LmjF36.1360	Tb10.70.7330	Tc00.1047053506855.180	GSEM1T00000591001	g05020_seq09	CfaC1_30_1600	Lsey_292_0110
adenylate kinase, putative	LmjF21.1250	Tb10.70.7330	Tc00.1047053506855.180	GSEM1T00003762001	g06419_seq14	CfaC1_KB217594_0120	Lsey_144_0010
Alanine aminotransferase	LmjF12.0630	Tb927.1.3950	Tc00.1047053510889.140	GSEM1T00007329001	g08221_seq23|g08219_seq23|g08220_seq23|g08218_seq23	CfaC1_06_0670	Lsey_504_0030
Alcohol dehydrogenase (Fe-containing) (1.1.1.1) (NAD)	LmjF30.2090	none	Tc00.1047053511277.60	GSEM1T00006475001	g02896_seq04|g08256_seq23	CfaC1_29_2250	Lsey_009_0200
Alcohol dehydrogenase (Fe-containing) (1.1.1.1) (NADP)	LmjF27.2410	Tb927.2.5180	Tc00.1047053511627.120	GSEM1T00002064001	g02232_seq03	CfaC1_27_2020	Lsey_014_0120
alpha-glucosidase	LmjF18.0090	Tb10.05.0080	Tc00.1047053511279.60	GSEM1T00005551001	g06029_seq13|g00397_seq01	CfaC1_31_2050	Lsey_157_0090
alternative oxidase	none	Tb927.10.7090	none	GSEM1T00004174001	none	none	none
aquaglyceroporin	LmjF31.0020	236.m00056,57/226.m00342	none	GSEM1T00006184001	g09566_seq32|g09562_seq32|g09558_seq32|g09567_seq32	CfaC1_AODS01003172_0030	Lsey_007_0780
Beta-fructofuranosidase (invertase)	LmjF27.2340	none	none	none	g02239_seq03|g02081_seq03|g02080_seq03	CfaC1_27_2090	Lsey_014_0190
D-lactate dehydrogenase-like protein	LmjF27.2020	absent	absent	none	g04538_seq08|g02281_seq03|g02279_seq03|g02280_seq03|g02282_seq03	CfaC1_27_2470	Lsey_014_0560
dihydroxyacetone kinase (triose kinase)	LmjF10.0420	none	none	GSEM1T00007038001	g08043_seq22	CfaC1_18_0620	Lsey_526_0020
enolase	LmjF14.1160	Tb10.70.4740	Tc00.1047053504105.140	GSEM1T00003726001	g07138_seq17|g07137_seq17|g07136_seq17|g07135_seq17|g07134_seq17	CfaC1_AODS01003826_0010	Lsey_308_0090
fructose-1,6-bisphosphate aldolase	LmjF36.1260	Tb11.23.0003|Tb927.10.5620|Tb10.70.1370	Tc00.1047053504163.50	GSEM1T00000583001	g05011_seq09|g05009_seq09|g01873_seq03	CfaC1_30_1480	Lsey_590_0020
Fructose-2,6-bisphosphatase	LmjF26.0310	Tb07.27M11.980	Tc00.1047053508207.230	GSEM1T00003495001	g00820_seq01	CfaC1_08_0290	Lsey_159_0130
|GLO1||glyoxalase I, trypanothione-dependent	LmjF35.3010	none	Tc00.1047053510743.70	none	g00529_seq01|g00528_seq01	CfaC1_31_3300	Lsey_186_0080
glucoamylase-like protein	LmjF22.0660	none	none	GSEM1T00006804001	g00062_seq01	CfaC1_24_0830	Lsey_164_0030
Glucokinase	LmjF36.2320	none	Tc00.1047053510187.100	GSEM1T00000703001	g05136_seq09	CfaC1_30_2730	Lsey_046_0300
Glucosamine-6-phosphate deaminase	LmjF32.3260	Tb11.01.8520	6143.m00005	none	g01368_seq02	CfaC1_32_4780	Lsey_249_0040
glucose transporter, GT2|PRO1	LmjF33.0290	Tb10.6k15.2020	Tc00.1047053506355.10	GSEM1T00001588001	g07552_seq19|g07567_seq19|g07565_seq19|g07563_seq19|g07561_seq19|g07559_seq19|g07557_seq19|g07555_seq19|g07553_seq19|g04038_seq06|g04037_seq06|g09661_seq33|g06577_seq15|g06576_seq15|g06575_seq15|g00409_seq01|g00398_seq01|g00407_seq01|g00405_seq01|g00403_seq01|g00401_seq01	CfaC1_35_0540	Lsey_709_0010
glucose-6-phosphate isomerase	LmjF12.0530	Tb927.1.3830	Tc00.1047053506529.508	GSEM1T00007338001	g08231_seq23	CfaC1_06_0550	Lsey_107_0050
glyceraldehyde-3-phosphate dehydrogenase (cytosolic)	LmjF36.2350	Tb06.26G9.1030	Tc00.1047053510187.60	none	g05140_seq09|g03015_seq04|g03013_seq04|g03011_seq04|g03009_seq04|g03007_seq04|g03005_seq04|g03003_seq04|g03001_seq04|g02999_seq04	CfaC1_30_2770	Lsey_046_0340
glyceraldehyde-3-phosphate dehydrogenase (glycosomal)	LmjF30.2970	Tb927.6.4300|Tb927.6.4280	Tc00.1047053509065.70	GSEM1T00006390001	g03015_seq04|g03013_seq04|g03011_seq04|g03009_seq04|g03007_seq04|g03005_seq04|g03003_seq04|g03001_seq04|g02999_seq04|g05140_seq09	CfaC1_29_3270	Lsey_708_0010
glycerol dehydrogenase, bacterial type (tr02516)	none	none	none	none	g05010_seq09	CfaC1_30_1490	Lsey_590_0010
Glycerol kinase, glycosomal (ATP:glycerol 3-phosphotransferase) (Glycerokinase) (GK)	LmjF35.3080	Tb09.211.3550	Tc00.1047053510661.60	GSEM1T00007609001	g00542_seq01|g00541_seq01|g00540_seq01|g00539_seq01|g00538_seq01|g00537_seq01	CfaC1_31_3380	Lsey_627_0010
glycerol-3-phosphate dehydrogenase (NAD)	LmjF10.0510	Tb08.28L1.740|Tb927.8.3530	none	GSEM1T00005907001	g08059_seq22|g08058_seq22|g08057_seq22|g08056_seq22|g08055_seq22|g08054_seq22	CfaC1_18_0790	Lsey_127_0180
glycerol-3-phosphate dehydrogenase, FAD dependent mitochondrial	LmjF28.0240	Tb11.02.5280	Tc00.1047053511151.90	GSEM1T00008014001	g01791_seq02	CfaC1_26_0350	Lsey_055_0250
glycerol-3-phosphate dehydrogenase, possible ER	LmjF20.0430	Tb927.1.1130	Tc00.1047053511423.70	GSEM1T00000364001	g08616_seq25	CfaC1_23_0560	Lsey_219_0030
glyoxalase II, trypanothione-dependent	LmjF12.0220	Tb06.3A7.500	Tc00.1047053507603.230	GSEM1T00005978001	g08281_seq23	CfaC1_AODS01003159_0710	Lsey_390_0050
Hexokinase	LmjF21.0240	Tb10.70.5820	Tc00.1047053510121.20	GSEM1T00002335001	g06286_seq14|g06285_seq14	CfaC1_31_0400	Lsey_194_0150
Maltase Glucoamylase (Alpha-glucosidase) () (3.2.1.3) (Glucan 1,4-alpha-glucosidase)	LmjF18.0090	Tb10.05.0080	Tc00.1047053511279.60	GSEM1T00005551001	g06029_seq13|g00397_seq01	CfaC1_31_2050	Lsey_157_0090
Mannose-6-phosphate isomerase (5.3.1.8)	LmjF32.1580	Tb11.01.6410	Tc00.1047053511717.90	GSEM1T00000962001	g01169_seq02	CfaC1_32_2080	Lsey_001_0360
monocarboxylate transporter-like	LmjF05.0480	Tb05.29K2.510	Tc00.1047053508397.70	GSEM1T00005632001	g04205_seq07	CfaC1_05_0550	Lsey_441_0040
monocarboxylate transporter,	LmjF05.0480	Tb05.29K2.510	Tc00.1047053508397.70	GSEM1T00005632001	g04205_seq07	CfaC1_05_0550	Lsey_441_0040
phosphofructokinase	LmjF29.2510	Tb03.3K10.320	Tc00.1047053508153.340	GSEM1T00000273001	g04817_seq08|g04815_seq08	CfaC1_25_2880	unassembled
phosphoglucomutase	LmjF21.0640	none	Tc00.1047053511911.130	GSEM1T00001714001	g06326_seq14	CfaC1_31_0840	Lsey_021_0400
phosphoglycerate kinase, glycosomal	LmjF20.0100	Tb927.1.710	Tc00.1047053511419.40	GSEM1T00006343001	g08655_seq25|g08654_seq25|g03065_seq04	CfaC1_23_0170	Lsey_175_0090
phosphoglycerate mutase cofactor dependent-like	LmjF08.0060	Tb05.6E7.310	Tc00.1047053511649.150	GSEM1T00002624001	g09050_seq28	CfaC1_25_0250	Lsey_003_0640
pyruvate carrier, mitochondrial possible	LmjF32.1110	Tb11.01.5950	Tc00.1047053511725.140	GSEM1T00000917001	g01117_seq02	CfaC1_18_1220	Lsey_001_0870
pyruvate kinase	LmjF35.0020	Tb10.61.2680	Tc00.1047053511281.60	GSEM1T00004847001	g00173_seq01|g00172_seq01	CfaC1_24_1930	Lsey_122_0290
pyruvate/acetate carrier (experimentally confirmed)	LmjF21.1570	Tb927.3.4070	Tc00.1047053506175.110	GSEM1T00000180001	g06474_seq14|g06475_seq14|g03614_seq06|g07296_seq18|g01981_seq03|g07609_seq20	CfaC1_16_1790	Lsey_232_0200
sugar transporter-like	LmjF24.0680	Tb11.02.3020	Tc00.1047053505183.130	GSEM1T00008112001	g05573_seq11	CfaC1_27_0730	Lsey_131_0180
sugar transporter-like protein	LmjF18.0040	Tb10.61.2750	8645.m00002	GSEM1T00005556001	g06024_seq13	CfaC1_21_0150	Lsey_157_0140
triosephosphate isomerase	LmjF24.0850	Tb11.02.3210	Tc00.1047053508647.200	GSEM1T00008131001	g05593_seq11|g05592_seq11	CfaC1_27_0920	Lsey_108_0250
xylulokinase	LmjF36.0260	none	none	none	g04892_seq09	CfaC1_30_0350	Lsey_058_0380
