# Supplementary material for: Leptomonas seymouri: Adaptations to the Dixenous Life Cycle Analyzed by Genome Sequencing, Transcriptome Profiling and Co-infection with Leishmania donovani
Source: PLoS Pathog. 2015 Aug 28;11(8):e1005127. doi: 10.1371/journal.ppat.1005127 (PMC4552786; doi:10.1371/journal.ppat.1005127)
Supplement: S3 Table — (XLSX) [file ppat.1005127.s006.xlsx]

## Sheet: Sheet1
Enzyme_name	L. major	T. brucei	T. cruzi	Phytomonas	L. pyrrhocoris	C.fasciculata	L. seymouri
6-phosphogluconate dehydrogenase	LmjF35.3340	Tb09.211.3180	Tc00.1047053510663.70	GSEM1T00007639001	g00570_seq01	CfaC1_31_3650	Lsey_199_0050
6-phosphogluconolactonase	LmjF26.2700	Tb11.02.4200	Tc00.1047053503945.40	GSEM1T00000314001	g09327_seq31	CfaC1_33_0090	Lsey_464_0040
acetyl-CoA synthetase	LmjF23.0540	Tb08.26A17.430	Tc00.1047053509331.30	not assembled hits	g02116_seq03	CfaC1_22_0830	Lsey_457_0010
Acid beta-fructofuranosidase	LmjF23.0870	none	none	none	g02081_seq03|g02080_seq03|g02239_seq03	CfaC1_KB217680_0070	Lsey_014_0190
Alcohol dehydrogenase (Fe-containing) (1.1.1.1) (NAD)	LmjF30.2090	none	Tc00.1047053511277.60	GSEM1T00006475001	g02896_seq04|g08256_seq23	CfaC1_29_2250	Lsey_009_0200
Alcohol dehydrogenase (Fe-containing) (1.1.1.1) (NADP)	LmjF27.2410	Tb927.2.5180	Tc00.1047053511627.120	GSEM1T00002064001	g02232_seq03	CfaC1_27_2020	Lsey_014_0120
aldose 1-epimerase	LmjF35.0980	none	Tc00.1047053509331.180	GSEM1T00002260001	g00270_seq01|g00269_seq01|g00271_seq01|g02165_seq03	CfaC1_24_2940	Lsey_264_0110
alpha-glucosidase	LmjF18.0090	Tb10.05.0080	Tc00.1047053511279.60	GSEM1T00005551001	g06029_seq13|g00397_seq01	CfaC1_31_2050	Lsey_157_0090
alpha,alpha-trehalose phosphorylase, possible	LmjF36.5240	Tb11.01.2440	Tc00.1047053506155.120	GSEM1T00002366001	g03904_seq06	CfaC1_35_5020	Lsey_213_0020
alternative oxidase	none	Tb927.10.7090	none	GSEM1T00004174001	none	none	none
Beta-fructofuranosidase (invertase)	LmjF27.2340	none	none	none	g02239_seq03|g02081_seq03|g02080_seq03	CfaC1_27_2090	Lsey_014_0190
beta-glucosidase tr07374,tr07375,tr07376	none	none	none	none	g00399_seq01 |g00410_seq01 |g00411_seq01 |g00412_seq01 |g00413_seq01	CfaC1_31_2090	Lsey_039_0110
CMP-sialic acid transporter (CMP-Sia-Tr)	none	none	Tc00.1047053506579.80	GSEM1T00007047001	g08760_seq26	CfaC1_10_1150	Lsey_087_0140
dihydrolipoamide acetyltransferase E2 subunit	LmjF36.2660	Tb927.10.7570	Tc00.1047053509717.20	GSEM1T00000745001	g03602_seq06	CfaC1_30_3170	Lsey_283_0040
dihydrolipoamide dehydrogenase E3 or H-protein	LmjF32.3310	Tb11.01.8470	Tc00.1047053511025.110	GSEM1T00002775001	g01373_seq02	CfaC1_32_4840	Lsey_249_0100
fructose-1,6-bisphosphatase	LmjF04.1160	Tb09.211.0540	7038.m00007	GSEM1T00004860001	g08446_seq24	CfaC1_07_1250	Lsey_259_0020
fructose-1,6-bisphosphate aldolase	LmjF36.1260	Tb11.23.0003|Tb927.10.5620|Tb10.70.1370	Tc00.1047053504163.50	GSEM1T00000583001	g05011_seq09|g05009_seq09|g01873_seq03	CfaC1_30_1480	Lsey_590_0020
Fucose kinase, putative	LmjF16.0440	none	Tc00.1047053508377.9	none	g06563_seq15	CfaC1_17_0480	Lsey_026_0020
fumarate hydratase (mitochondrial) FH-1	LmjF24.0320	Tb11.02.2700	Tc00.1047053509879.40	GSEM1T00008083001	g05531_seq11|g04749_seq08|g04747_seq08	CfaC1_27_0330	Lsey_036_0140
Fumarate hydratase FH-2	LmjF29.1960	Tb03.26J7.860|Tb927.3.4500	Tc00.1047053507257.60	GSEM1T00000224001	g04749_seq08|g04747_seq08|g05531_seq11	CfaC1_25_2280	Lsey_139_0030
Fumarate reductase (NADH-dependent), FRDg	LmjF35.1180	TB05.28F8.460	Tc00.1047053510215.10	GSEM1T00004955001	g00294_seq01|g00254_seq01|g00295_seq01|g09259_seq30	CfaC1_24_3200	Lsey_111_0020
Galactokinase	LmjF35.2740	none	Tc00.1047053507001.110	GSEM1T00007577001	g00493_seq01|g00602_seq01	CfaC1_31_2940	Lsey_008_0250
Galactose-1-phosphate uridylyltransferase (Gal-1-P uridylyltransferase) (2.7.7.12)	LmjF33.2300	Tb11.02.0330	5353.m00005	none	g04398_seq07	CfaC1_AODS01003155_0050	Lsey_060_0110
GDP-L-fucose synthase	none	Tb11.01.5560	Tc00.1047053511727.300	GSEM1T00000876001	none	none	none
GDP-mannose 4,6 dehydratase 2 (4.2.1.47)	none	Tb927.10.15490	Tc00.1047053508897.10	GSEM1T00004703001	none	none	none
glucoamylase-like protein	LmjF22.0660	none	none	GSEM1T00006804001	g00062_seq01	CfaC1_24_0830	Lsey_164_0030
Glucokinase	LmjF36.2320	none	Tc00.1047053510187.100	GSEM1T00000703001	g05136_seq09	CfaC1_30_2730	Lsey_046_0300
Glucosamine-6-phosphate deaminase	LmjF32.3260	Tb11.01.8520	6143.m00005	none	g01368_seq02	CfaC1_32_4780	Lsey_249_0040
Glucosamine-6-phosphate isomerase	LmjF32.3260	Tb11.01.8520	Tc00.1047053511531.50	none	g01368_seq02	CfaC1_32_4780	Lsey_249_0040
Glucosamine-fructose-6-phosphate aminotransferase (deglycase)	LmjF06.0950	Tb07.10C21.470	Tc00.1047053510303.200	GSEM1T00004610001	g01936_seq03	CfaC1_23_2190	Lsey_147_0130
glucose-6-phosphate 1-dehydrogenase	LmjF34.0080	Tb10.70.5200	Tc00.1047053509287.50	GSEM1T00002962001	g03135_seq05	CfaC1_33_1490	Lsey_078_0200
glucose-6-phosphate 1-epimerase	LmjF34.3380	Tb04.2L9.540	Tc00.1047053511003.190	GSEM1T00004492001	g03470_seq05	CfaC1_33_4840	Lsey_118_0130
glucose-6-phosphate isomerase	LmjF12.0530	Tb927.1.3830	Tc00.1047053506529.508	GSEM1T00007338001	g08231_seq23	CfaC1_06_0550	Lsey_107_0050
glyceraldehyde-3-phosphate dehydrogenase (cytosolic)	LmjF36.2350	Tb06.26G9.1030	Tc00.1047053510187.60	none	g05140_seq09|g03015_seq04|g03013_seq04|g03011_seq04|g03009_seq04|g03007_seq04|g03005_seq04|g03003_seq04|g03001_seq04|g02999_seq04	CfaC1_30_2770	Lsey_046_0340
glyceraldehyde-3-phosphate dehydrogenase (glycosomal)	LmjF30.2970	Tb927.6.4300|Tb927.6.4280	Tc00.1047053509065.70	GSEM1T00006390001	g03015_seq04|g03013_seq04|g03011_seq04|g03009_seq04|g03007_seq04|g03005_seq04|g03003_seq04|g03001_seq04|g02999_seq04|g05140_seq09	CfaC1_29_3270	Lsey_708_0010
Glycerol kinase, glycosomal (ATP:glycerol 3-phosphotransferase) (Glycerokinase) (GK)	LmjF35.3080	Tb09.211.3550	Tc00.1047053510661.60	GSEM1T00007609001	g00542_seq01|g00541_seq01|g00540_seq01|g00539_seq01|g00538_seq01|g00537_seq01	CfaC1_31_3380	Lsey_627_0010
glycerol-3-phosphate dehydrogenase (NAD)	LmjF10.0510	Tb08.28L1.740|Tb927.8.3530	none	GSEM1T00005907001	g08059_seq22|g08058_seq22|g08057_seq22|g08056_seq22|g08055_seq22|g08054_seq22	CfaC1_18_0790	Lsey_127_0180
glycerol-3-phosphate dehydrogenase, FAD dependent mitochondrial	LmjF28.0240	Tb11.02.5280	Tc00.1047053511151.90	GSEM1T00008014001	g01791_seq02	CfaC1_26_0350	Lsey_055_0250
glycerol-3-phosphate dehydrogenase, possible ER	LmjF20.0430	Tb927.1.1130	Tc00.1047053511423.70	GSEM1T00000364001	g08616_seq25	CfaC1_23_0560	Lsey_219_0030
Hexokinase	LmjF21.0240	Tb10.70.5820	Tc00.1047053510121.20	GSEM1T00002335001	g06286_seq14|g06285_seq14	CfaC1_31_0400	Lsey_194_0150
L-gulonolactone oxidase, putative	LmjF17.1360	Tb05.26K5.770	Tc00.1047053509179.100	none	g07957_seq21	CfaC1_15_1850	Lsey_032_0290
malate dehydrogenase glycosomal	LmjF19.0710	Tb10.61.0980	Tc00.1047053506195.110	unassembled (hits on contigs not in scaffolds)	g02489_seq04|g02487_seq04|g02485_seq04|g02483_seq04|g03145_seq05|g03143_seq05|g03144_seq05	CfaC1_AODS01001854_0010	Lsey_621_0010
malate dehydrogenase mitochondrial MDH	LmjF34.0140	Tb10.70.5110	Tc00.1047053506195.110	GSEM1T00002967001	g03143_seq05|g03145_seq05|g03144_seq05|g02489_seq04|g02487_seq04|g02485_seq04|g02483_seq04	CfaC1_33_1570	Lsey_078_0120
Maltase Glucoamylase (Alpha-glucosidase) () (3.2.1.3) (Glucan 1,4-alpha-glucosidase)	LmjF18.0090	Tb10.05.0080	Tc00.1047053511279.60	GSEM1T00005551001	g06029_seq13|g00397_seq01	CfaC1_31_2050	Lsey_157_0090
Mannose-1-phosphate guanyltransferase beta	LmjF23.0110	Tb08.26N11.540	Tc00.1047053503589.10	GSEM1T00002220001	g02205_seq03	CfaC1_22_0250	Lsey_184_0120
Mannose-6-phosphate isomerase (5.3.1.8)	LmjF32.1580	Tb11.01.6410	Tc00.1047053511717.90	GSEM1T00000962001	g01169_seq02	CfaC1_32_2080	Lsey_001_0360
monocarboxylate transporter,	LmjF05.0480	Tb05.29K2.510	Tc00.1047053508397.70	GSEM1T00005632001	g04205_seq07	CfaC1_05_0550	Lsey_441_0040
NADP-malic enzyme, cytosolic		Tb11.02.3120	Tc00.1047053505183.30	GSEM1T00008122001	g05583_seq11|g05584_seq11	CfaC1_27_0820	Lsey_131_0090
NADP-malic enzyme, mitochondrial	LmjF24.0770	Tb11.02.3130	Tc00.1047053505183.20	GSEM1T00008123001	g05584_seq11|g05583_seq11	CfaC1_27_0830	Lsey_131_0080
Phosphoacetylglucosamine mutase (PAGM) (5.4.2.3)	LmjF07.0805	Tb08.25L8.80	Tc00.1047053503733.70	GSEM1T00006159001	g09257_seq30	CfaC1_09_1230	Lsey_069_0130
Phosphoenolpyruvate carboxykinase [ATP], glycosomal	LmjF27.1810	Tb927.2.4210	Tc00.1047053508441.20	GSEM1T00002136001	g02312_seq03|g02311_seq03|g02310_seq03|g02309_seq03|g02308_seq03|g02307_seq03|g02306_seq03|g02305_seq03|g02304_seq03|g02303_seq03	CfaC1_27_2690	not annotated
phosphofructokinase	LmjF29.2510	Tb03.3K10.320	Tc00.1047053508153.340	GSEM1T00000273001	g04817_seq08|g04815_seq08	CfaC1_25_2880	not annotated
phosphoglucomutase	LmjF21.0640	none	Tc00.1047053511911.130	GSEM1T00001714001	g06326_seq14	CfaC1_31_0840	Lsey_021_0400
phosphoglycerate kinase, glycosomal	LmjF20.0100	Tb927.1.710	Tc00.1047053511419.40	GSEM1T00006343001	g08655_seq25|g08654_seq25|g03065_seq04	CfaC1_23_0170	Lsey_175_0090
phosphoglycerate mutase cofactor dependent-like	LmjF08.0060	Tb05.6E7.310	Tc00.1047053511649.150	GSEM1T00002624001	g09050_seq28	CfaC1_25_0250	Lsey_003_0640
Phosphomannomutase-like	LmjF34.3780	none	Tc00.1047053508257.70	none	g03512_seq05	CfaC1_33_5270	Lsey_066_0170
Phosphomannomutase, putative	LmjF36.1960	Tb10.70.0370	Tc00.1047053510187.480	GSEM1T00000658001	g05091_seq09	CfaC1_30_2340	Lsey_075_0060
pyruvate : phosphate dikinase PPDK	LmjF11.1000	Tb11.02.4150	Tc00.1047053506297.190	GSEM1T00001935001	g07337_seq18|g07335_seq18|g07333_seq18	CfaC1_13_1140	Lsey_509_0030
pyruvate carrier, mitochondrial possible	LmjF32.1110	Tb11.01.5950	8765.m00014 ||Tc00.1047053511725.140	GSEM1T00000917001	g01117_seq02	CfaC1_18_1220	Lsey_001_0870
pyruvate dehydrogenase E1 component alpha subunit	LmjF18.1380	Tb927.10.12700	Tc00.1047053511261.160	GSEM1T00005039001	g06197_seq13	CfaC1_21_1950	Lsey_113_0030
pyruvate dehydrogenase E1 component beta subunit	LmjF25.1710	Tb927.3.1790	Tc00.1047053506295.160	GSEM1T00005039001	g05414_seq10	CfaC1_02_0290	Lsey_012_0450
pyruvate/acetate carrier (experimentally confirmed)	LmjF21.1570	Tb927.3.4070	Tc00.1047053506175.110	GSEM1T00000180001	g06474_seq14|g06475_seq14|g03614_seq06|g07296_seq18|g01981_seq03|g07609_seq20	CfaC1_16_1790	Lsey_232_0200
ribokinase-like protein	LmjF27.0420	Tb11.03.0090	7143.m00048	GSEM1T00004539001	g09804_seq35	CfaC1_20_0430	Lsey_115_0170
ribose 5-phosphate isomerase	LmjF28.1970	237.m00070	Tc00.1047053508601.119	GSEM1T00007847001	g01564_seq02	CfaC1_26_2590	Lsey_071_0270
Ribulokinase	LmjF36.0060	none	Tc00.1047053508625.150	none	g04869_seq09	CfaC1_30_0120	Lsey_254_0130
Ribulose-phosphate 3-epimerase, putative	LmjF33.1570	Tb10.389.1530	Tc00.1047053510257.30	GSEM1T00001461001	g04482_seq07|g00603_seq01	CfaC1_35_2080	Lsey_386_0060
sedoheptulose-1,7-bisphosphatase	none	Tb927.2.5800	Tc00.1047053504117.20	none	none	none	none
sucrose hydrolase-like protein	LmjF27.2340	none	none	none	g02239_seq03|g02081_seq03|g02080_seq03	CfaC1_27_2090	Lsey_014_0190
sugar transporter-like protein	LmjF18.0040	Tb10.61.2750	8645.m00002	GSEM1T00005556001	g06024_seq13	CfaC1_21_0150	Lsey_157_0140
transaldolase, probable	LmjF16.0760	Tb08.26E13.220	Tc00.1047053503477.20	unassembled (hits on unassembled reads)	g06598_seq15	CfaC1_17_0910	Lsey_207_0150
transketolase	LmjF24.2060	Tb08.11J15.550	Tc00.1047053511067.30	GSEM1T00008266001	g05745_seq11|g05743_seq11	CfaC1_30_4190	Lsey_751_0010
UDP-galactose 4'-epimerase (UDP-glucose 4'-epimerase)	LmjF33.2300	Tb11.02.0330	5353.m00005	GSEM1T00004383001	g04398_seq07	CfaC1_AODS01003155_0050	Lsey_060_0110
UDP-glucose 4-epimerase	LmjF33.2300	Tb11.02.0330	Tc00.1047053506811.190	GSEM1T00004383001	g04398_seq07	CfaC1_AODS01003155_0050	Lsey_060_0110
UDP-glucose 6-dehydrogenase	none	none	Tc00.1047053509715.90	GSEM1T00000739001	none	none	none
UDP-glucose pyrophosphorylase | UTP-glucose-1-phosphate uridylyltransferase 2	LmjF18.0990	Tb10.389.0330	Tc00.1047053506359.60	unannotated: scaffold_56:25057-25431	g06151_seq13	CfaC1_21_1280	Lsey_013_0240
UDP-glucuronate decarboxylase	none	none	Tc00.1047053509965.380	GSEM1T00006592001	none	none	none
UDP-N-acetylglucosamine transferase (Glycosyltransferase family 28)	LmjF30.0530	Tb06.28P18.1180	Tc00.1047053504071.90	GSEM1T00006633001	g02723_seq04	CfaC1_29_0600	Lsey_042_0380
xylulokinase	LmjF36.0260	none	none	none	g04892_seq09	CfaC1_30_0350	Lsey_058_0380
