# Supplementary material for: Leptomonas seymouri: Adaptations to the Dixenous Life Cycle Analyzed by Genome Sequencing, Transcriptome Profiling and Co-infection with Leishmania donovani
Source: PLoS Pathog. 2015 Aug 28;11(8):e1005127. doi: 10.1371/journal.ppat.1005127 (PMC4552786; doi:10.1371/journal.ppat.1005127)
Supplement: S4 Table — (XLSX) [file ppat.1005127.s007.xlsx]

## Sheet: Sheet1
Enzyme_name	L. major	T. brucei	T. cruzi	Phytomonas	L. pyrrhocoris	C. fasciculata	L.seymouri
1,2-dihydroxy-3-keto-5-methylthiopentene dioxygenase or spontaneous	LmjF34.4600	Tb927.4.360	Tc00.1047053510691.10	GSEM1T00000462001	g03587_seq05	CfaC1_33_5970	Lsey_421_0030
2-amino-3-ketobutyrate coenzyme A ligase/glycine acetyltransferase	none	Tb927.8.6060	Tc00.1047053511899.40	none	none	none	none
2-oxoglutarate dehydrogenase, e3 component, dihydrolipoyldehydrogen ase-like | Glycine-cleavage system L-protein.	LmjF31.2640	Tb04.3M17.450|Tb927.4.5040	Tc00.1047053508933.10	GSEM1T00000211001	g09130_seq29|g04731_seq08|g09131_seq29	CfaC1_34_4870	Lsey_221_0050
2-oxoisovalerate dehydrogenase beta subunit, mitochondrial precursor, putative	LmjF35.0050	Tb10.70.2900	8700.m00010 ||Tc00.1047053511469.100	GSEM1T00004846001	g00175_seq01|g05414_seq10	CfaC1_24_1980	Lsey_122_0270
3-hydroxyisobutyryl-coenzyme a hydrolase-like protein	LmjF32.3680	Tb11.01.8200	6142.m00016 ||Tc00.1047053511529.160	none	g01409_seq02|g01408_seq02	CfaC1_KB217656_0030	Lsey_160_0210
3-methylcrotonoyl-coa carboxylase beta subunit-like	LmjF11.0590	238.m00448 ||Tb11.02.4480	7091.m00004 ||Tc00.1047053506773.40	none	g07277_seq18	CfaC1_13_0600	Lsey_297_0060
5-methyltetrahydropteroyltriglutamate-homocysteine methyltransferase	LmjF31.0010	Tb08.26A17.600|Tb927.8.2610	none	none	g07608_seq20	CfaC1_25_0150	Lsey_148_0010
acetylornithine deacetylase, probable	LmjF29.1570	Tb08.26N11.370	Tc00.1047053507657.20|	none	g04700_seq08|g05871_seq12|g10121_seq46|g05870_seq12|g09133_seq29|g09152_seq29|g05840_seq12|g03963_seq06|g10042_seq39|g10012_seq39|g10011_seq39|g03964_seq06|g05841_seq12	CfaC1_25_1850	Lsey_424_0030
Acireductone synthase/ enolase-phosphatase E1 (bifunctional)	LmjF36.5910	none	Tc00.1047053509791.140	GSEM1T00001627001	g03994_seq06	CfaC1_35_5830	Lsey_004_0390
acyl-coa dehydrogenase (long-chain specific)|isovaleryl-coA dehydrogenase	LmjF27.0930	Tb11.55.0026	Tc00.1047053506629.220	none	g04269_seq07|g01929_seq03	CfaC1_20_1100	Lsey_077_0290
acyl-coa dehydrogenase (short/branched chain specific)	LmjF35.2730	none	Tc00.1047053507001.80	none	g00491_seq01	CfaC1_31_2920	Lsey_008_0270
adenosylhomocysteinase	LmjF36.3910	Tb11.01.1350	Tc00.1047053511229.50	GSEM1T00005411001	g03747_seq06	CfaC1_35_3580	Lsey_094_0210
agmatinase-like protein	LmjF23.0070	Tb08.26N11.490	Tc00.1047053510947.40	GSEM1T00002217001	g02209_seq03	CfaC1_22_0210	Lsey_184_0160
Alanine aminotransferase	LmjF12.0630	Tb927.1.3950	Tc00.1047053510889.140	GSEM1T00007329001	g08221_seq23|g08219_seq23|g08220_seq23|g08218_seq23	CfaC1_06_0670	Lsey_504_0030
alanine racemase, putative	LmjF23.1480	Tb927.5.1280	Tc00.1047053511179.150	GSEM1T00005212001	g01993_seq03	CfaC1_22_2530	Lsey_101_0130
aminomethyltransferase, mitochondrial precursor, putative	LmjF36.3800	237.m00144 ||Tb11.01.1440	4867.m00004 ||Tc00.1047053504017.40	none	g03736_seq06|g03735_seq06	CfaC1_35_3440	Lsey_118_0030
aminomethyltransferase, or glycine synthase, mitochondrial precursor, putative (subunit of the glycine-cleavage system or T protein) (2 copies)	LmjF36.3810	Tb11.01.1440	Tc00.1047053504017.40	none	g03736_seq06|g03735_seq06	CfaC1_35_3440	Lsey_118_0030
arginase, putative	LmjF35.1480	none	none	none	g00331_seq01	CfaC1_31_1380	Lsey_143_0010
arginine kinase	none	Tb09.160.4570	Tc00.1047053507241.30	GSEM1T00007041001	none	none	none
argininosuccinate synthase	LmjF23.0260	none	none	none	g02184_seq03	CfaC1_AODS01001774_0010	none
aromatic aldehyde dehydrogenase, mitochondrial precursor (10-formyl-THF dehydrogenase-like)	LmjF25.1120	Tb927.10.6190	Tc00.1047053506155.60	GSEM1T00001770001	g05330_seq10|g05067_seq09|g02991_seq04	CfaC1_28_1490	Lsey_446_0050
aromatic L-alpha-hydroxyacid dehydrogenase	LmjF28.2860	Tb11.01.3040	Tc00.1047053506937.10	none	none	CfaC1_26_3650	none
asparaginase-like protein|similar to	LmjF36.4430	none	Tc00.1047053504147.110	none	g03813_seq06	CfaC1_35_4130	Lsey_091_0290
Asparaginase, putative	LmjF15.0390	none	Tc00.1047053510823.80	none	g10004_seq38	CfaC1_10_0590	Lsey_226_0100
asparagine synthetase a (aspartate ammonia ligase)	LmjF26.0830	Tb07.27M11.260|Tb927.7.1110	Tc00.1047053503899.90	GSEM1T00003537001	g00879_seq01	CfaC1_08_0820	Lsey_344_0010
aspartate aminotransferase, putative broad specificity (methionine transaminase)	LmjF35.0820	Tb10.70.3710|Tb927.10.3660	Tc00.1047053503679.10	GSEM1T00004984001	g00253_seq01|g00252_seq01|g05540_seq11	CfaC1_24_2770	Lsey_036_0210
aspartate aminotransferase, putative(narrow specificity) mitochondrial	LmjF24.0370	Tb11.02.2740	Tc00.1047053510945.70	GSEM1T00004984001	g05540_seq11|g00252_seq01|g00253_seq01	CfaC1_27_0400	Lsey_036_0210
branched-chain alpha-keto acid decarboxylase E1 beta subunit	LmjF35.0050	Tb10.70.2900	8700.m00010 ||Tc00.1047053511469.100	GSEM1T00004846001	g00175_seq01|g05414_seq10	CfaC1_24_1980	Lsey_122_0270
branched-chain amino acid aminotransferase, putative	LmjF27.2040	Tb927.2.4590|30M24.285	none	GSEM1T00002106001	g02275_seq03|g02273_seq03	CfaC1_27_2430	Lsey_014_0530
cystathionine beta-lyase	LmjF14.0460	none	none	GSEM1T00007628001	g07045_seq17	CfaC1_11_0540	Lsey_251_0020
cystathionine beta-synthase, probable	LmjF17.0250	Tb11.02.5400	Tc00.1047053508177.120	GSEM1T00002582001	g07810_seq21	CfaC1_15_0470	Lsey_197_0060
cystathionine gamma-lyase	LmjF35.3230	Tb09.211.3330	Tc00.1047053510661.250	GSEM1T00007628001	g00558_seq01	CfaC1_31_3540	Lsey_149_0160
cysteine desulfurase, mitochondrial precursor, putative (cystathionine gamma-lyase)	LmjF27.1060	Tb11.55.0013	Tc00.1047053506629.70	GSEM1T00004481001	g04283_seq07|g00510_seq01	CfaC1_20_1260	Lsey_077_0150
cysteine synthase	LmjF36.3590	none	Tc00.1047053507793.20	GSEM1T00002582001	g03711_seq06	CfaC1_35_3180	Lsey_172_0180
D-3-phosphoglycerate dehydrogenase	LmjF03.0030	none	none	none	g09684_seq34	CfaC1_03_0120	Lsey_496_0020
delta-1-pyrroline-5-carboxylate dehydrogenase, putative	LmjF03.0200	Tb10.70.4280	8550.m00005 ||Tc00.1047053510943.50	GSEM1T00003404001	g09705_seq34	CfaC1_03_0290	Lsey_188_0080
deoxyhypusine hydroxylase (DOHH)	LmjF26.1910	Tb09.160.1240	Tc00.1047053507615.70	GSEM1T00005284001	g09426_seq31	CfaC1_33_0940	Lsey_045_0070
deoxyhypusine synthase	LmjF34.0330	Tb927.10.2750	Tc00.1047053506195.300	GSEM1T00002988001	g03164_seq05	CfaC1_33_1780	Lsey_141_0100
diaminopimelate decarboxylase tr08303|g08888_seq27|g08889_seq27	none	none	none	none	g08888_seq27|g08889_seq27	CfaC1_KB217782_0040	none
diaminopimelate epimerase tr00495|g01810_seq02	none	none	none	none	g01810_seq02	CfaC1_26_0200	none
dipeptidase	LmjF31.1890	226.m00086 ||Tb06.28F21.350	8038.m00012 ||Tc00.1047053509213.120	GSEM1T00005830001	g05857_seq12|g04477_seq07	CfaC1_34_3400	Lsey_388_0080
electron transfer flavoprotein-ubiquinone oxidoreductase	LmjF07.0600	Tb08.29O4.390	7771.m00014 ||Tc00.1047053508543.140	none	g09288_seq30	CfaC1_AODS01003074_0010	Lsey_235_0040
formamidase | nit 2 protein, putative | formamide hydrolase, omega amidase	LmjF26.2280	Tb09.160.0770	Tc00.1047053509979.150	GSEM1T00005159001	g09375_seq31	CfaC1_KB217766_0040	Lsey_420_0010
Formimidoylglutamase	none	none	none	none
gamma-glutamyl phosphate reductase-like protein	LmjF02.0650	none	Tc00.1047053511023.10	GSEM1T00001062001	g09672_seq33	CfaC1_27_1840	Lsey_287_0080
glutamate dehydrogenase (NAD)	LmjF15.1010	Tb09.160.4310	Tc00.1047053505843.10	GSEM1T00006011001	g08737_seq26	CfaC1_10_1400	Lsey_571_0010
glutamate dehydrogenase (NADP), putative	LmjF28.2910	none	Tc00.1047053508111.30	none	g01456_seq02	CfaC1_26_3700	Lsey_125_0120
glutaminase	none	none	none
glutamine synthetase, putative	LmjF06.0370	Tb927.7.4970	Tc00.1047053508175.370	GSEM1T00004669001	g01870_seq03	CfaC1_23_1480	Lsey_079_0030
glycine dehydrogenase (Glycine-cleavage complex P-protein)	LmjF26.0030	Tb07.43M14.350|Tb927.7.1910	Tc00.1047053509163.80	none	g00793_seq01	CfaC1_08_0040	Lsey_277_0140
glycine-cleavage system H protein, putative	LmjF35.4720	Tb09.211.1380	Tc00.1047053508457.30	GSEM1T00003865001	g00715_seq01	CfaC1_31_4910	Lsey_002_0580
histidine ammonia-lyase	none	none	Tc00.1047053506247.220	none	none	none	none
homocysteine s-methyltransferase	LmjF36.6310	none	none	GSEM1T00001587001	g04039_seq06	CfaC1_35_6240	Lsey_104_0260
homoserine dehydrogenase-like	LmjF07.0260	none	none	none	g10013_seq39	CfaC1_09_0420	Lsey_049_0240
homoserine kinase	LmjF30.3080	Tb06.26G9.860	Tc00.1047053509167.150	GSEM1T00006377001	g03028_seq04	CfaC1_29_3420	Lsey_105_0120
hydroxymethylglutaryl-CoA lyase	none	Tb927.4.2700	Tc00.1047053508029.10	none	none	none	none
hydroxymethylglutaryl-CoA synthase	none	Tb927.4.2700	Tc00.1047053506635.80	none	none	none	none
imidazolonepropionase	none	none	Tc00.1047053508741.140	none	none	none	none
Indole-3-pyruvate decarboxylase | phenylpyruvate decarboxylase	LmjF34.3250	none	none	unannotated (scaffold_1:861245-861466: region containing gaps)	g03456_seq05|g03534_seq05|g03533_seq05|g03532_seq05|g03531_seq05|g03530_seq05	CfaC1_33_4700	Lsey_642_0010
kynureninase, possible	LmjF26.2240	Tb09.160.0810	Tc00.1047053503881.10	scaffold_36 : 15820-17157 (contains a gap)	g09388_seq31	CfaC1_33_0600	Lsey_278_0080
Kynurenine--oxoglutarate transaminase	LmjF33.1330	Tb10.389.1810	none	none	g07397_seq19	CfaC1_35_1730	Lsey_187_0150
L-threonine 3-dehydrogenase	none	Tb06.5F5.290|Tb927.6.2790	Tc00.1047053511753.120	none	none	none	none
lysine decarboxylase	LmjF17.0735	none	none	none	g07885_seq21	CfaC1_15_1170	Lsey_123_0080
mercaptopyruvate sulfurtransferase	LmjF05.0970	Tb07.10C21.30|Tb927.7.5920	Tc00.1047053508173.40	none	g09945_seq37	CfaC1_05_1110	Lsey_248_0010
methionine synthase reductase, mitochondrial precursor-like	LmjF36.4720	none	none	none	g03847_seq06	CfaC1_35_4460	Lsey_034_0140
Methylmalonyl-CoA epimerase (racemase), mitochondrial	LmjF26.0020	none	none	none	g00792_seq01	CfaC1_08_0030	Lsey_277_0150
methylmalonyl-coenzyme a mutase, putative|	LmjF27.0300	none	none	none	g09817_seq35	CfaC1_20_0300	Lsey_115_0050
methylthioadenosine phosphorylase	LmjF05.0830	Tb927.7.7040	Tc00.1047053506789.280	GSEM1T00005590001	g09890_seq37	CfaC1_05_0930	Lsey_064_0200
methylthioribose-1-phosphate isomerase|translation initiation factor 2 subunit	LmjF36.4930	Tb11.01.2780	Tc00.1047053508269.30	GSEM1T00002401001	g03870_seq06	CfaC1_35_4690	Lsey_177_0090
methylthioribulose-1-phosphate dehydratase/enolase-phosphatase E1 (bifunctional)	LmjF28.1840	none	none	GSEM1T00007858001	g01587_seq02	CfaC1_26_2410	Lsey_023_0280
n-acetyl-glutamate semialdehyde dehydrogenase, probable	LmjF31.2450	none	none	none		CfaC1_34_4640	Lsey_063_0210
ornithine transcarbamoylase	none	none	none	none
phenylalanine-4-hydroxylase, putative	LmjF28.1280	none	none	none	g01660_seq02	CfaC1_26_1690	Lsey_038_0230
phosphoserine phosphatase (possible)/nuclear lim interactor-interacting factor-like protein	LmjF26.0160	Tb03.30P12.1170	Tc00.1047053507081.90	none	g00805_seq01|g05448_seq10	CfaC1_08_0140	Lsey_277_0020
polyamine transporter	LmjF35.4410	none	Tc00.1047053507007.108	GSEM1T00005659001	g00682_seq01|g07027_seq17|g07266_seq18	CfaC1_31_4580	Lsey_002_0880
proline oxidase, putative, proline dehydrogenase	LmjF26.1610	Tb07.8P12.290	Tc00.1047053506411.30	GSEM1T00006692001	g00977_seq01	CfaC1_33_1290	Lsey_318_0050
Proline racemase, putative	none	none	Tc00.1047053509935.44	none	none	none	none
propionyl-coa carboxylase beta chain, putative	LmjF28.0490	none	none	none	g01762_seq02	CfaC1_26_0610	Lsey_189_0050
pterin-4-alpha-carbinolamine dehydratase, putative	LmjF11.0220	Tb11.02.4890	Tc00.1047053511165.54	GSEM1T00002935001		CfaC1_16_0260	Lsey_182_0040
putative gamma-glutamyl kinase, probable	LmjF26.2710	none	none	none	g09326_seq31	CfaC1_33_0080	Lsey_464_0030
putative threonine dehydratase	LmjF06.0730	none	Tc00.1047053506825.70	GSEM1T00004633001	g01913_seq03	CfaC1_23_1880	Lsey_165_0040
pyrroline-5-carboxylate reductase	LmjF13.1680	Tb07.22O10.470|Tb927.7.2440	Tc00.1047053509207.90	GSEM1T00007088001	g07611_seq20	CfaC1_28_4130	Lsey_148_0030
QDPR||quinonoid dihydropteridine reductase (7 copies)	LmjF34.4510	none	Tc00.1047053510689.20	none	g03578_seq05|g03574_seq05	CfaC1_AODS01001708_0010	Lsey_525_0010
S-adenosylhomocysteine hydrolase, putative	LmjF36.3910	Tb11.01.1350	Tc00.1047053511229.50	GSEM1T00005411001	g03747_seq06	CfaC1_35_3580	Lsey_094_0210
S-adenosylmethionine decarboxylase (catalytic subunit)	LmjF30.3110	Tb927.6.4410|Tb927.6.4460	Tc00.1047053504257.30	GSEM1T00006374001	g03031_seq04	CfaC1_29_3450	Lsey_105_0090
S-adenosylmethionine decarboxylase (regulatory subunit, prozyme)	LmjF34.3120	Tb927.6.4470	Tc00.1047053504257.60	GSEM1T00006373001	g03443_seq05	CfaC1_33_4570	Lsey_158_0230
s-adenosylmethionine synthase or methionine adenosyltransferase	LmjF30.3520	Tb927.6.4840,Tb927.6.4850,Tb927.6.4860,Tb927.6.4870,Tb927.6.4880,Tb927.6.4890,Tb927.6.4900,Tb927.6.4910,Tb927.6.4920	7149.m00016 ||Tc00.1047053506945.160	GSEM1T00006327001	g03080_seq04|g03079_seq04	CfaC1_29_4680
serine acetyltransferase	LmjF34.2850	none	Tc00.1047053504013.40	none	g03417_seq05	CfaC1_33_4310	Lsey_369_0020
Serine acetyltransferase	LmjF34.2850	none	Tc00.1047053504013.40	none	g03417_seq05	CfaC1_33_4310	Lsey_369_0020
serine hydroxymethyltransferase, cytosolic	LmjF14.1320	none	none	GSEM1T00007801001	g07156_seq17|g01516_seq02	CfaC1_11_1590	Lsey_347_0030
serine hydroxymethyltransferase, mitochondrial	LmjF28.2370	none	none	GSEM1T00007801001	g01516_seq02|g07156_seq17	CfaC1_26_3080	Lsey_208_0020
Succinate : acetate CoA transferase	LmjF30.1940	Tb11.02.0290	4935.m00036	GSEM1T00004387001	g02876_seq04|g02873_seq04|g02872_seq04|g04394_seq07	CfaC1_29_2060	Lsey_145_0170
succinyl-diaminopimelate desuccinylase-like protein | peptidase	LmjF31.2020	none	none	none	g05857_seq12|g04477_seq07	CfaC1_34_3400	Lsey_388_0080
Threonine aldolase (low specificity)	LmjF01.0480	none	none	GSEM1T00003624001	g09610_seq33	CfaC1_12_0630	Lsey_545_0010
Threonine synthase-like	LmjF14.0350	Tb06.26G9.860	Tc00.1047053508857.160	GSEM1T00005529001	g07032_seq17	CfaC1_11_0410	Lsey_364_0030
tyrosine aminotransferase, putative	LmjF36.2360	none	Tc00.1047053511461.20	GSEM1T00000707001	g05143_seq09|g05144_seq09|g05145_seq09|g05139_seq09|g05146_seq09	CfaC1_AODS01003124_0010	Lsey_258_0010
urocanate hydratase	none	none	Tc00.1047053504045.110	none	none	none	none
