# Supplementary material for: Leptomonas seymouri: Adaptations to the Dixenous Life Cycle Analyzed by Genome Sequencing, Transcriptome Profiling and Co-infection with Leishmania donovani
Source: PLoS Pathog. 2015 Aug 28;11(8):e1005127. doi: 10.1371/journal.ppat.1005127 (PMC4552786; doi:10.1371/journal.ppat.1005127)
Supplement: S5 Table — (XLSX) [file ppat.1005127.s008.xlsx]

## Sheet: Sheet1
Enzyme_name	L. major	T. brucei	T. cruzi	Phytomonas	L. pyrrhocoris	C. fasciculata	L. seymouri
ACPM|SDAP Acyl carrier protein	LmjF27.0290	Tb927.3.860	none	GSEM1T00004569001	g09820_seq35	CfaC1_20_0290	Lsey_115_0040
aldehyde dehydrogenase, mitochondrial precursor (10-formyl-THF dehydrogenase-like)	LmjF25.1120	none	none	GSEM1T00001770001	g05330_seq10|g05067_seq09|g02991_seq04	CfaC1_28_1490	Lsey_446_0050
Alternative NADH dehydrogenase, putative (rotenone insensitive)	LmjF36.5380	Tb10.6k15.0960	Tc00.1047053506839.70	GSEM1T00001685001	g03921_seq06	CfaC1_35_5210	Lsey_004_0940
alternative oxidase	none	Tb927.10.7090	none	GSEM1T00004174001	none	none	none
apocytochrome c1	LmjF07.0060	Tb08.26N11.340	Tc00.1047053511391.160	none	g10039_seq39	CfaC1_09_0170	Lsey_049_0010
ATP synthase alpha subunit	LmjF05.0500	Tb927.7.7420/Tb927.7.7430	Tc00.1047053510609.40	GSEM1T00005630001	g04209_seq07|g04208_seq07|g04207_seq07	CfaC1_05_0580	unassembled
ATP synthase beta subunit, putative	LmjF25.1170	Tb03.1J15.500|Tb927.3.1380	Tc00.1047053509233.180	GSEM1T00001764001	g05336_seq10|g05335_seq10	CfaC1_AODS01003698_0010	Lsey_066_0290
ATP synthase epsilon (or delta) subunit, possible	LmjF30.3600	Tb927.6.4990		GSEM1T00006320001	g03088_seq04	CfaC1_29_4760	Lsey_442_0060
ATP synthase epsilon subunit	LmjF36.0620	Tb927.10.5050	Tc00.1047053508661.34	none	none	CfaC1_30_0750	Lsey_028_0340
ATP synthase gamma subunit	LmjF21.1770	Tb927.10.180	Tc00.1047053504069.80	GSEM1T00001117001	g06498_seq14	CfaC1_16_2010	Lsey_232_0010
ATP synthase OSCP subunit or subunit o	LmjF36.6760	Tb927.10.8030		GSEM1T00001537001	g04100_seq06	CfaC1_35_6830	Lsey_025_0240
ATP synthase subunit a (aka subunit 6, or MURF 4)	AAA96695.1 (L. tarentolae)	ATP6_TRYBB P24499	Tc00.1047053508661.34	unassembled (hits on unassembled reads)
ATP synthase subunit c (aka subunit 9, or DCCD-binding protein)	LmjF24.0630	Tb11.02.2950|Tb927.10.1570|Tb927.7.1470	Tc00.1047053506977.70|Tc00.1047053507517.60|Tc00.1047053504131.180	GSEM1T00008106001|GSEM1T00006123001	g09224_seq30|g06342_seq14|g05568_seq11|g05567_seq11|g00836_seq01	CfaC1_27_0670	Lsey_021_0520
chaperonin hsp60, mitochondrial precursor	LmjF32.1850	237.m00668 ||Tb11.01.6680	7414.m00029 ||Tc00.1047053507641.290	GSEM1T00001001001	g01199_seq02|g05099_seq09|g05098_seq09|g02980_seq04	CfaC1_32_2380	Lsey_001_0080
COX11|Cytochrome c oxidase assembly protein, putative	LmjF03.0100	Tb10.70.4380	8550.m00013 ||Tc00.1047053510943.130	none	g09695_seq34	CfaC1_03_0190	Lsey_188_0170
cytochrome c oxidase subunit 5, probable	LmjF26.1710	Tb09.160.1820	8433.m00003 ||Tc00.1047053510565.30	none	g03116_seq05	CfaC1_33_1210	Lsey_045_0310
cytochrome c oxidase subunit iv	LmjF12.0670	Tb927.1.4100	8534.m00005 ||Tc00.1047053510889.50	none	g08214_seq23	CfaC1_06_0730	Lsey_415_0040
cytochrome c oxidase subunit IX (pers. comm. M. Mayho, P. Craddy and K. Matthews)	LmjF36.6995	Tb10.6k15.2180|	7447.m00010 ||Tc00.1047053507723.100	none	g04128_seq06	CfaC1_35_7120	Lsey_025_0530
cytochrome c oxidase subunit vi	LmjF21.1710	Tb10.100.0160	4893.m00002 ||Tc00.1047053504069.20	none	g06491_seq14	CfaC1_16_1950	Lsey_232_0060
cytochrome c oxidase subunit vii	LmjF25.1130	Tb03.1J15.440	8045.m00015 ||Tc00.1047053509233.150	none	g05331_seq10	CfaC1_28_1500	Lsey_446_0040
cytochrome c oxidase subunit viii	LmjF26.1710	Tb03.1J15.440	8433.m00003 ||Tc00.1047053510565.30	none	g03116_seq05	CfaC1_33_1210	Lsey_045_0310
cytochrome c, probable	LmjF16.1320	Tb08.5H5.620	5417.m00005 ||Tc00.1047053506949.50	none	unassembled	CfaC1_17_1630	unassembled
delta-1-pyrroline-5-carboxylate dehydrogenase, putative	LmjF03.0200	Tb10.70.4280	8550.m00005 ||Tc00.1047053510943.50	GSEM1T00003404001	g09705_seq34	CfaC1_03_0290	Lsey_188_0080
dihydrolipoamide acetyltransferase E2 subunit	LmjF36.2660	Tb927.10.7570	Tc00.1047053509717.20	GSEM1T00000745001	g03602_seq06	CfaC1_30_3170	Lsey_283_0040
dihydrolipoamide dehydrogenase E3 or H-protein	LmjF32.3310	Tb11.01.8470	Tc00.1047053511025.110	GSEM1T00002775001	g01373_seq02	CfaC1_32_4840	Lsey_249_0100
glutamate dehydrogenase (NAD)	LmjF15.1010	Tb09.160.4310	Tc00.1047053505843.10	GSEM1T00006011001	g08737_seq26	CfaC1_10_1400	Lsey_571_0010
glycerol-3-phosphate dehydrogenase, FAD dependent mitochondrial	LmjF28.0240	Tb11.02.5280	Tc00.1047053511151.90	GSEM1T00008014001	g01791_seq02	CfaC1_26_0350	Lsey_055_0250
glycerol-3-phosphate dehydrogenase, possible ER	LmjF20.0430	Tb927.1.1130	Tc00.1047053511423.70	GSEM1T00000364001	g08616_seq25	CfaC1_23_0560	Lsey_219_0030
isocitrate dehydrogenase (cytosolic or glycosomal)	LmjF33.2550	Tb11.03.0230	none	none	g04371_seq07	CfaC1_04_1130	Lsey_015_0160
isocitrate dehydrogenase (glycosomal)	none	Tb11.03.0230	TcIL3000.0.50590	none	g08025_seq22	CfaC1_18_0450	Lsey_061_0040
isocitrate dehydrogenase [NADP], mitochondrial precursor, putative	LmjF10.0290	Tb927.8.3690	none	GSEM1T00005924001	g08025_seq22	CfaC1_KB217654_0080	Lsey_061_0040
malate dehydrogenase mitochondrial MDH	LmjF34.0140	Tb10.70.5110	Tc00.1047053506195.110	GSEM1T00002967001	g03143_seq05|g03145_seq05|g03144_seq05|g02489_seq04|g02487_seq04|g02485_seq04|g02483_seq04	CfaC1_33_1570	Lsey_078_0120
mitochondrial carrier protein-like protein (2-oxoglutarate/malate carrier? or dicarboxylate carrier )	LmjF18.1290	Tb10.389.0690	Tc00.1047053509805.190	GSEM1T00005049001	g06184_seq13	CfaC1_AODS01003219_0010	Lsey_185_0060
mitochondrial DNA-directed RNA polymerase, probable	LmjF24.1150	Tb11.02.3530	Tc00.1047053508641.260	GSEM1T00008164001	g05627_seq11	CfaC1_27_1270	Lsey_152_0070
mitochondrial processing peptidase alpha subunit, putative	LmjF33.2610	Tb927.2.4110|28H13.405	Tc00.1047053507547.30	GSEM1T00002142001	g02319_seq03	CfaC1_27_2760	Lsey_151_0090
monocarboxylate transporter,	LmjF05.0480	Tb05.29K2.510	Tc00.1047053508397.70	GSEM1T00005632001	g04205_seq07	CfaC1_05_0550	Lsey_441_0040
N18M|20 kDa subunit	LmjF32.2620	Tb11.01.7460	Tc00.1047053506819.40	GSEM1T00002854001	g01289_seq02	CfaC1_32_3270	Lsey_010_0080
N21M|19 kDa subunit	LmjF32.3170	Tb11.01.8630	Tc00.1047053508711.30	GSEM1T00002788001	g01356_seq02	CfaC1_AODS01003217_0020	Lsey_241_0060
NADP-malic enzyme, mitochondrial	LmjF24.0770	Tb11.02.3130	Tc00.1047053505183.20	GSEM1T00008123001	g05584_seq11|g05583_seq11	CfaC1_27_0830	Lsey_131_0080
NB4M|ndua6 | alpha subcomplex subunit 6 (LYR protein)	LmjF19.0230	Tb927.10.14860	Tc00.1047053511289.90	GSEM1T00004307001	g02432_seq04	CfaC1_19_0250	Lsey_011_0010
NB6M|21 kDa mitochondrial inner membrane, matrix side	LmjF28.2030	Tb11.01.0640	Tc00.1047053508601.50	GSEM1T00007841001	g01556_seq02	CfaC1_26_2680	Lsey_071_0190
NU1M | ND1, NADH dehydrogenase subunit 1, mt encoded	NC_000894 8548..9489	M94286 4066..4767		unassembled (hits on unassembled reads)
NUAM|ndus1|NuoG|Subunit 11, [2Fe-2S] N1b, [4Fe-4S] N4 and [4Fe-4S] N5 clusters	LmjF18.1480	Tb927.10.12540	Tc00.1047053511261.30	GSEM1T00005021001	g06209_seq13	CfaC1_AODS01003266_0010	Lsey_113_0150
NUBM|nduv1|NuoF| [4Fe-4S] cluster N3 and NAD and FMN binding sites	LmjF05.0980	Tb927.5.450	Tc00.1047053508399.10	GSEM1T00005562001	g09944_seq37	CfaC1_05_1120	Lsey_248_0020
NUCM | ND7, NADH2 dehydrogenase (EC 1.6.99.3) chain 7, mt encoded	NC_000894 3315..4458	M94286 4066..4767		unassembled (hits on unassembled reads)
NUEM|ndua9	LmjF18.0080	Tb927.10.13620	Tc00.1047053508893.10	GSEM1T00005552001	g06028_seq13	CfaC1_21_0190	Lsey_157_0100
NUHM|nduv2|NuoE | [2Fe-2S] N1a cluster	LmjF18.0080	Tb927.10.13620	Tc00.1047053508893.10	GSEM1T00005552001	g06028_seq13	CfaC1_21_0190	Lsey_157_0100
NUKM|ndus7|NuoB|PSST| [4Fe-4S] N2 cluster	LmjF27.0740	Tb11.47.0017	Tc00.1047053508507.59	GSEM1T00004512001	g04246_seq07	CfaC1_20_0830	Lsey_065_0230
PL2| UMP8 |Gamma carbonic dehydratase|plant2	LmjF11.0030	Tb11.02.5070	Tc00.1047053506905.30	GSEM1T00002955001	g07203_seq18	CfaC1_16_0030	Lsey_397_0040
PL6| Adrenodoxin | ferredoxin|plant6	LmjF31.2480	Tb927.4.4980	Tc00.1047053504575.40	?	g09113_seq29	CfaC1_34_4700	Lsey_063_0250
processing peptidase beta subunit, mitochondrial, putative	LmjF35.1380	TB05.28F8.230	Tc00.1047053511181.50	GSEM1T00004934001	g00319_seq01|g09628_seq33	CfaC1_31_1210	Lsey_111_0230
pyrroline-5-carboxylate reductase	LmjF13.1680	Tb07.22O10.470|Tb927.7.2440	Tc00.1047053509207.90	GSEM1T00007088001	g07611_seq20	CfaC1_28_4130	Lsey_148_0030
pyruvate carrier, mitochondrial possible	LmjF32.1110	Tb11.01.5950	Tc00.1047053511725.140	GSEM1T00000917001	g01117_seq02	CfaC1_18_1220	Lsey_001_0870
pyruvate dehydrogenase (lipoamide) kinase,	LmjF24.0010	Tb11.02.2390	Tc00.1047053509875.170	none	g05500_seq11	CfaC1_27_0020	Lsey_267_0180
pyruvate dehydrogenase E1 component alpha subunit	LmjF18.1380	Tb927.10.12700	Tc00.1047053511261.160	GSEM1T00005039001	g06197_seq13	CfaC1_21_1950	Lsey_113_0030
pyruvate dehydrogenase E1 component beta subunit	LmjF25.1710	Tb927.3.1790	Tc00.1047053506295.160	GSEM1T00005039001	g05414_seq10	CfaC1_02_0290	Lsey_012_0450
reiske iron-sulfur protein precursor	LmjF35.1540	Tb09.211.4700 229.m01077	Tc00.1047053510759.120	none	g00337_seq01	CfaC1_31_1440	Lsey_143_0070
sco1 protein homolog, mitochondrial precursor, probable	LmjF26.1970	Tb09.160.1140	Tc00.1047053504423.20	none	g09418_seq31	CfaC1_33_0850	Lsey_483_0030
Succinate : acetate CoA transferase	LmjF30.1940	Tb11.02.0290	4935.m00036	GSEM1T00004387001	g02876_seq04|g02873_seq04|g02872_seq04|g04394_seq07	CfaC1_29_2060	Lsey_145_0170
Succinate dehydrogenase [ubiquinone] flavoprotein subunit	LmjF24.1630	Tb08.30K1.380	Tc00.1047053511909.40	GSEM1T00008184001	g05695_seq11	CfaC1_30_3710	Lsey_029_0130
succinyl-coa ligase alpha-chain, mitochondrial precursor), putative	LmjF25.2140	Tb03.48O8.710 |Tb923.3.2230	Tc00.1047053508479.340	GSEM1T00003788001	g05461_seq10|g05460_seq10	CfaC1_02_0760	unannotated
succinyl-coa ligase beta subunit, putative	LmjF36.2950	Tb10.6k15.3250	Tc00.1047053507681.20	GSEM1T00000779001	g03636_seq06	CfaC1_35_2450	Lsey_047_0250
ubiquinol--cytochrome-c reductase, probable	LmjF31.2580	Tb04.3M17.340	none	none	unassembled	none	Lsey_221_0110
ycf45 chloroplast homologue	LmjF30.2080	Tb06.2N9.620	Tc00.1047053503909.50	GSEM1T00006477001	g02894_seq04	CfaC1_29_2230	Lsey_009_0180
