# Supplementary material for: Leptomonas seymouri: Adaptations to the Dixenous Life Cycle Analyzed by Genome Sequencing, Transcriptome Profiling and Co-infection with Leishmania donovani
Source: PLoS Pathog. 2015 Aug 28;11(8):e1005127. doi: 10.1371/journal.ppat.1005127 (PMC4552786; doi:10.1371/journal.ppat.1005127)
Supplement: S6 Table — (XLSX) [file ppat.1005127.s009.xlsx]

## Sheet: Sheet1
Enzyme_name	L. major	T. brucei	T. cruzi	Phytomonas	L. pyrrhocoris	C. fasciculata	L. seymouri
fatty acid elongase family member	LmjF14.0640	Tb07.5F10.400	Tc00.1047053506661.30	GSEM1T00003682001	g07067_seq17|g07069_seq17|g07068_seq17|g07070_seq17|g07071_seq17	CfaC1_11_0740	Lsey_043_0100
long chain fatty acid elongation enzyme	LmjF14.0740	Tb07.5F10.400	Tc00.1047053510989.10	GSEM1T00003684001	g07079_seq17|g01033_seq02|g07072_seq17|g07073_seq17	CfaC1_AODS01000974_0080	Lsey_134_0020
