# Supplementary material for: Leptomonas seymouri: Adaptations to the Dixenous Life Cycle Analyzed by Genome Sequencing, Transcriptome Profiling and Co-infection with Leishmania donovani
Source: PLoS Pathog. 2015 Aug 28;11(8):e1005127. doi: 10.1371/journal.ppat.1005127 (PMC4552786; doi:10.1371/journal.ppat.1005127)
Supplement: S7 Table — (XLSX) [file ppat.1005127.s010.xlsx]

## Sheet: Sheet1
Enzyme_name	L. major	T. brucei	T. cruzi	Phytomonas	L. pyrrhocoris	C. fasciculata	L.seymouri
argininosuccinate synthase	LmjF23.0260	none	none	none	g02184_seq03	CfaC1_AODS01001774_0010	none
argininosuccinate lyase	none	none	none	none	none	none	none
arginase, putative	LmjF35.1480	none	none	none	g00331_seq01	CfaC1_31_1380	Lsey_143_0010
ornithine decarboxylase, probable	LmjF12.0280	Tb11.01.5300	none	unannotated: scaffold_43:62518-63549	g08274_seq23	CfaC1_KB217577_0070	Lsey_084_0030
arginine decarboxylase	none	none	none	none	none	none	none
ornithine transcarbamoylase	none	none	none	none	none	none	none
