# Supplementary material for: Leptomonas seymouri: Adaptations to the Dixenous Life Cycle Analyzed by Genome Sequencing, Transcriptome Profiling and Co-infection with Leishmania donovani
Source: PLoS Pathog. 2015 Aug 28;11(8):e1005127. doi: 10.1371/journal.ppat.1005127 (PMC4552786; doi:10.1371/journal.ppat.1005127)
Supplement: S8 Table — (XLSX) [file ppat.1005127.s011.xlsx]

## Sheet: Sheet1
Enzyme_name	L. major	T. brucei	T. cruzi	Phytomonas	L. pyrrhocoris	C. fasciculata	L.seymouri
GP63, leishmanolysin,metallo-peptidase, Clan MA(M), Family M8	LmjF10.0465	Tb927.8.1620	Tc00.1047053508693.100	GSEM1T00005461001	g08050_seq22|g08049_seq22|g05838_seq12|g05837_seq12|g05179_seq09|g05839_seq12|g05836_seq12	CfaC1_18_0690	Lsey_567_0020
surface protein amastin, putative	LmjF30.0860	none	none	none	g02764_seq04|g02763_seq04|g02767_seq04|g02766_seq04	CfaC1_29_1010	Lsey_042_0010
membrane-bound acid phosphatase, putative	LmjF28.2650	Tb927.10.7140?	Tc00.1047053509717.100	GSEM1T00000735001	g01484_seq02|g03594_seq06|g03123_seq05|g02042_seq03|g02043_seq03|g03592_seq06|g04066_seq06|g04064_seq06|g04063_seq06	CfaC1_30_3080	Lsey_106_0050
membrane-bound acid phosphatase 2 |MBAP2|	LmjF23.1170	Tb927.10.7140	Tc00.1047053509717.100	GSEM1T00000735001	g02043_seq03|g02042_seq03|g03594_seq06|g03123_seq05|g03592_seq06|g01484_seq02|g04064_seq06|g04066_seq06|g04063_seq06	CfaC1_13_0550	Lsey_106_0050
membrane-bound acid phosphatase precursor MBPA	LmjF36.2570	Tb927.10.7140	Tc00.1047053509717.100	GSEM1T00001566001	g03592_seq06|g03594_seq06|g03123_seq05|g02042_seq03|g02043_seq03|g04066_seq06|g04063_seq06|g04064_seq06|g01484_seq02	CfaC1_30_3060	Lsey_106_0070
tartrate-sensitive acid phosphatase acp-3.2	LmjF36.6460	none	none	GSEM1T00001566001	g04066_seq06	CfaC1_35_6480	Lsey_104_0010
3’-nucleotidase	LmjF12.0400	Tb927.6.1650	Tc00.1047053507021.60	GSEM1T00006532001	g08259_seq23|g09064_seq29|g02828_seq04	CfaC1_KB217628_0040	Lsey_656_0010
Integral membrane protein	LmjF35.5150	Tb927.8.3630	none	GSEM1T00007036001	g00757_seq01|g00760_seq01|g00758_seq01|g07161_seq17|g08036_seq22|g08034_seq22|g04137_seq06|g01864_seq03|g10105_seq43|g07605_seq19|g07160_seq17|g01821_seq02|g07163_seq17|g08668_seq26|g04131_seq06|g08035_seq22|g06405_seq14|g08037_seq22|g08038_seq22|g02842_seq04|g08042_seq22|g10053_seq40|g08040_seq22|g08032_seq22|g02576_seq04|g02575_seq04	CfaC1_31_5320	Lsey_426_0050
prohibitin	LmjF35.0070	Tb927.10.4310	Tc00.1047053506295.130	GSEM1T00004844001	g00178_seq01|g06739_seq15	CfaC1_24_2010	Lsey_122_0240
oligosaccharyl transferase subunit	LmjF35.1130	Tb927.5.890	Tc00.1047053505163.80	GSEM1T00004957001	g00289_seq01|g00290_seq01|g00292_seq01|g00291_seq01	CfaC1_24_3150	none
