# Supplementary material for: Leptomonas seymouri: Adaptations to the Dixenous Life Cycle Analyzed by Genome Sequencing, Transcriptome Profiling and Co-infection with Leishmania donovani
Source: PLoS Pathog. 2015 Aug 28;11(8):e1005127. doi: 10.1371/journal.ppat.1005127 (PMC4552786; doi:10.1371/journal.ppat.1005127)
Supplement: S9 Table — (XLSX) [file ppat.1005127.s012.xlsx]

## Sheet: Sheet1
Enzyme_name	L. major	T. brucei	T. cruzi	Phytomonas	L. pyrrhocoris	C. fasciculata	L. seymouri
aldehyde dehydrogenase, mitochondrial precursor (10-formyl-THF dehydrogenase-like)	LmjF25.1120	none	none	GSEM1T00001770001	g05330_seq10|g05067_seq09|g02991_seq04	CfaC1_28_1490	Lsey_446_0050
catalase	none	none	none	none	g06515_seq15	CfaC1_30_0050	Lsey_026_0490
glutathione (trypanothione) peroxidase	LmjF26.0800	161.t00040	4808.m00011	GSEM1T00003536001	g00870_seq01|g00878_seq01|g00877_seq01|g00876_seq01|g00875_seq01|g00874_seq01|g00873_seq01|g00872_seq01|g00871_seq01	CfaC1_08_0810	Lsey_155_0170
iron/ascorbate oxidoreductase family protein, putative or thymine-7-hydroxylase-like protein	LmjF29.0250	Tb927.2.6230|36E18.115	Tc00.1047053510141.10	GSEM1T00000032001	g04535_seq08|g04533_seq08|g04534_seq08	CfaC1_14_1870	unassembled
isocitrate dehydrogenase [NADP], mitochondrial precursor, putative	LmjF10.0290	Tb927.8.3690	none	GSEM1T00005924001	g08025_seq22	CfaC1_KB217654_0080	Lsey_061_0040
L-ascorbate peroxidase	LmjF34.0070	none	Tc00.1047053506193.60	none	g03134_seq05	CfaC1_33_1480	Lsey_078_0210
methylenetetrahydrofolate dehydrogenase (bifunctional protein)	LmjF22.0340	Tb07.27M11.970	Tc00.1047053511809.20	GSEM1T00007215001	g00030_seq01	CfaC1_24_0540	Lsey_170_0090
Ribonucleoside-diphosphate reductase (ribonucleotide reductase)	LmjF28.0890	Tb11.02.5720	Tc00.1047053506933.20	GSEM1T00008246001	g01714_seq02	CfaC1_26_1120	Lsey_031_0420
serine hydroxymethyltransferase, cytosolic	LmjF14.1320	none	none	GSEM1T00007801001	g07156_seq17|g01516_seq02	CfaC1_11_1590	Lsey_347_0030
serine hydroxymethyltransferase, mitochondrial	LmjF28.2370	none	none	GSEM1T00007801001	g01516_seq02|g07156_seq17	CfaC1_26_3080	Lsey_208_0020
superoxide dismutase (Fe) isoenzyme A, mitochondrial	LmjF30.2770	Tb06.4F7.290	Tc00.1047053511735.60	GSEM1T00002650001	g02975_seq04	CfaC1_29_3040	Lsey_209_0230
superoxide dismutase (Fe) isoform B (cytosolic?)	LmjF32.1820	Tb11.01.7550	Tc00.1047053511019.90	GSEM1T00000998001	g01195_seq02|g01197_seq02|g01196_seq02	CfaC1_32_2350	Lsey_001_0100
superoxide dismutase (Fe) mitochondrial	LmjF30.2770	Tb06.4F7.290|Tb927.6.4030	Tc00.1047053511735.60	GSEM1T00006410001	g02975_seq04	CfaC1_29_3040	Lsey_209_0230
superoxide dismutase (Fe), isoenzyme C, mitochondrial	LmjF32.2630	Tb11.01.7480	Tc00.1047053506819.30	GSEM1T00002853001	g01290_seq02	CfaC1_32_3280	Lsey_010_0090
superoxide dismutase Fe (mitochondrial)	LmjF32.2630	Tb11.01.7480	Tc00.1047053511545.120	GSEM1T00002853001	g01290_seq02	CfaC1_32_3280	Lsey_010_0090
thioredoxin	LmjF01.0270	Tb09.160.2020	Tc00.1047053504797.40	GSEM1T00001809001	g09585_seq33	CfaC1_KB217731_0100	Lsey_072_0120
trypanothione reductase	LmjF05.0350	Tb10.406.0520	Tc00.1047053503555.30	GSEM1T00003956001	g04191_seq07	CfaC1_05_0410	Lsey_286_0030
trypanothione synthetase (6.3.1.9)	LmjF27.1870	Tb927.2.4370	Tc00.1047053509099.50	GSEM1T00002127001	g02297_seq03|g05489_seq10	CfaC1_27_2630	Lsey_126_0130
tryparedoxin peroxidase | peroxiredoxin	LmjF15.1040	Tb09.160.4250	7272.m00001	GSEM1T00006882001	g08734_seq26|g08732_seq26|g02212_seq03	CfaC1_10_1430	Lsey_184_0190
