# Supplementary material for: Leptomonas seymouri: Adaptations to the Dixenous Life Cycle Analyzed by Genome Sequencing, Transcriptome Profiling and Co-infection with Leishmania donovani
Source: PLoS Pathog. 2015 Aug 28;11(8):e1005127. doi: 10.1371/journal.ppat.1005127 (PMC4552786; doi:10.1371/journal.ppat.1005127)
Supplement: S10 Table — (XLSX) [file ppat.1005127.s013.xlsx]

## Sheet: Sheet1
Enzyme_name	L. major	T. brucei	T. cruzi	Phytomonas	L. pyrrhocoris	C. fasciculata	L.seymouri
argonaute protein AGO1	none	Tb927.10.10850	none	none	g07274_seq18	CfaC1_13_0560	none
Dicer protein DCL1	none	Tb927.8.2370	none	none	g02172_seq03	CfaC1_22_0600	none
Dicer protein DCL2	none	Tb927.3.1230	none	none	g05352_seq10	CfaC1_28_1730	none
PIWI	LmjF21.0410	Tb927.10.2220	Tc00.1047053511367.240	GSEM1T00002319001	g06302_seq14	CfaC1_31_0570	Lsey_021_0160
