# Supplementary material for: Leptomonas seymouri: Adaptations to the Dixenous Life Cycle Analyzed by Genome Sequencing, Transcriptome Profiling and Co-infection with Leishmania donovani
Source: PLoS Pathog. 2015 Aug 28;11(8):e1005127. doi: 10.1371/journal.ppat.1005127 (PMC4552786; doi:10.1371/journal.ppat.1005127)
Supplement: S11 Table — (XLSX) [file ppat.1005127.s014.xlsx]

## Sheet: Sheet1
Enzyme_name	L. major	T. brucei	T. cruzi	Phytomonas	L. pyrrhocoris	C. fasciculata	L.seymouri
2-amino-3-ketobutyrate coenzyme A ligase/glycine acetyltransferase	none	Tb927.8.6060	Tc00.1047053511899.40	none	g00206_seq01	CfaC1_24_2260	Lsey_272_0040
2,3-bisphosphoglycerate-independent phosphoglycerate mutase	LmjF36.6650	Tb10.6k15.2620	Tc00.1047053506247.330	GSEM1T00001549001	g04088_seq06	CfaC1_35_6710	Lsey_025_0120
2,4-dienoyl-coa reductase-like	LmjF06.0930	Tb07.10C21.490	Tc00.1047053510303.210	GSEM1T00004611001	g01934_seq03|g07471_seq19	CfaC1_23_2160	Lsey_147_0150
3-ketoacyl-coa thiolase, possible	LmjF23.0690	Tb08.26A17.500|Tb927.8.2540	Tc00.1047053509463.30	GSEM1T00002272001	g02118_seq03	CfaC1_AODS01003215_0030	Lsey_053_0280
5-methyltetrahydropteroyltriglutamate-homocysteine methyltransferase	LmjF31.0010	Tb08.26A17.600|Tb927.8.2610	none	none	g07608_seq20	CfaC1_25_0150	Lsey_148_0010
6-phosphogluconate dehydrogenase	LmjF35.3340	Tb09.211.3180	Tc00.1047053510663.70	GSEM1T00007639001	g00570_seq01	CfaC1_31_3650	Lsey_199_0050
6-phosphogluconolactonase	LmjF26.2700	Tb11.02.4200	Tc00.1047053503945.40	GSEM1T00000314001	g09327_seq31	CfaC1_33_0090	Lsey_464_0040
Acid beta-fructofuranosidase	LmjF23.0870	none	none	none	g02081_seq03|g02080_seq03|g02239_seq03	CfaC1_KB217680_0070	Lsey_014_0190
adenylate kinase, putative	LmjF36.1360	Tb10.70.7330	Tc00.1047053506855.180	GSEM1T00000591001	g05020_seq09	CfaC1_30_1600	Lsey_292_0110
adenylate kinase, putative	LmjF21.1250	Tb10.70.7330	Tc00.1047053506855.180	GSEM1T00003762001	g06419_seq14	CfaC1_KB217594_0120	Lsey_144_0010
adenylosuccinate lyase	LmjF04.0460	Tb09.160.5560	Tc00.1047053503855.30	GSEM1T00004917001	g08365_seq24	CfaC1_AODS01003159_2620	Lsey_549_0010
arginase, putative	LmjF35.1480	none	none	none	g00331_seq01	CfaC1_31_1380	Lsey_143_0010
arginine kinase	none	Tb09.160.4570	Tc00.1047053507241.30	GSEM1T00007041001	none	none	none
argininosuccinate synthase	LmjF23.0260	none	none	none	g02184_seq03	CfaC1_AODS01001774_0010	none
ATP-NAD kinase-like protein	LmjF06.0460	Tb07.27E10.300	Tc00.1047053509151.40	GSEM1T00004657001	g01881_seq03	CfaC1_23_1560	Lsey_253_0060
Beta-fructofuranosidase (invertase)	LmjF27.2340	none	none	none	g02239_seq03|g02081_seq03|g02080_seq03	CfaC1_27_2090	Lsey_014_0190
biopterin (folate, pteridine) transporter, putative (19 copies in Hart1)	LmjF35.5150	Tb08.10J17.810	Tc00.1047053511575.130	GSEM1T00005911001	g00757_seq01|g00760_seq01|g00758_seq01|g07161_seq17|g08036_seq22|g08034_seq22|g04137_seq06|g01864_seq03|g10105_seq43|g07605_seq19|g07160_seq17|g01821_seq02|g07163_seq17|g08668_seq26|g04131_seq06|g08035_seq22|g06405_seq14|g08037_seq22|g08038_seq22|g02842_seq04|g08042_seq22|g10053_seq40|g08040_seq22|g08032_seq22|g02576_seq04|g02575_seq04	CfaC1_31_5320	Lsey_426_0050
biotin/lipoate protein ligase-like protein	LmjF31.1070	Tb11.01.1820	Tc00.1047053509749.10	GSEM1T00006861001	g05977_seq12	CfaC1_KB217556_0190	Lsey_325_0080
catalase	none	none	none	none	g06515_seq15	CfaC1_30_0050	Lsey_026_0490
coproporphyrinogen III oxidase	LmjF06.1270	none	none	none	g04136_seq06	CfaC1_24_0220	none
cysteine synthase	LmjF36.3590	none	Tc00.1047053507793.20	GSEM1T00002582001	g03711_seq06	CfaC1_35_3180	Lsey_172_0180
delta-6-fatty acid (linoleyl-CoA?) desaturase-like,	LmjF14.1340	Tb10.6k15.3610	Tc00.1047053507609.40	none	g07158_seq17	CfaC1_11_1610	Lsey_347_0010
dephospho-CoA kinase, putative	LmjF22.1530	Tb06.3D8.620	Tc00.1047053511825.210	GSEM1T00007302001	g00154_seq01	CfaC1_24_1730	Lsey_505_0010
diaminopimelate decarboxylase tr08303|g08888_seq27|g08889_seq27	none	none	none	none	g08888_seq27|g08889_seq27	CfaC1_KB217782_0040	none
diaminopimelate epimerase tr00495|g01810_seq02	none	none	none	none	g01810_seq02	CfaC1_26_0200	none
ferrochelatase-like protein	LmjF17.1460	none	none	GSEM1T00002402001	g07972_seq21	CfaC1_15_2010	Lsey_032_0430
fructosamine kinase, putative	none	none	Tc00.1047053508911.50	none	none	CfaC1_15_0750	none
fructose-1,6-bisphosphate aldolase	LmjF36.1260	Tb11.23.0003|Tb927.10.5620|Tb10.70.1370	Tc00.1047053504163.50	GSEM1T00000583001	g05011_seq09|g05009_seq09|g01873_seq03	CfaC1_30_1480	Lsey_590_0020
fumarate hydratase (mitochondrial) FH-1	LmjF24.0320	Tb11.02.2700	Tc00.1047053509879.40	GSEM1T00008083001	g05531_seq11|g04749_seq08|g04747_seq08	CfaC1_27_0330	Lsey_036_0140
Fumarate hydratase FH-2	LmjF29.1960	Tb03.26J7.860|Tb927.3.4500	Tc00.1047053507257.60	GSEM1T00000224001	g04749_seq08|g04747_seq08|g05531_seq11	CfaC1_25_2280	Lsey_139_0030
Galactokinase	LmjF35.2740	none	Tc00.1047053507001.110	GSEM1T00007577001	g00493_seq01|g00602_seq01	CfaC1_31_2940	Lsey_008_0250
Galactose-1-phosphate uridylyltransferase (Gal-1-P uridylyltransferase) (2.7.7.12)	LmjF33.2300	Tb11.02.0330	5353.m00005	none	g04398_seq07	CfaC1_AODS01003155_0050	Lsey_060_0110
gamma-glutamyl phosphate reductase-like protein	LmjF02.0650	none	Tc00.1047053511023.10	GSEM1T00001062001	g09672_seq33	CfaC1_27_1840	Lsey_287_0080
glutamate dehydrogenase (NADP), putative	LmjF28.2910	none	Tc00.1047053508111.30	none	g01456_seq02	CfaC1_26_3700	Lsey_125_0120
glutathione (trypanothione) peroxidase	LmjF26.0800	161.t00040	4808.m00011	GSEM1T00003536001	g00870_seq01|g00878_seq01|g00877_seq01|g00876_seq01|g00875_seq01|g00874_seq01|g00873_seq01|g00872_seq01|g00871_seq01	CfaC1_08_0810	Lsey_155_0170
glyceraldehyde-3-phosphate dehydrogenase (cytosolic)	LmjF36.2350	Tb06.26G9.1030	Tc00.1047053510187.60	none	g05140_seq09|g03015_seq04|g03013_seq04|g03011_seq04|g03009_seq04|g03007_seq04|g03005_seq04|g03003_seq04|g03001_seq04|g02999_seq04	CfaC1_30_2770	Lsey_046_0340
glyceraldehyde-3-phosphate dehydrogenase (glycosomal)	LmjF30.2970	Tb927.6.4300|Tb927.6.4280	Tc00.1047053509065.70	GSEM1T00006390001	g03015_seq04|g03013_seq04|g03011_seq04|g03009_seq04|g03007_seq04|g03005_seq04|g03003_seq04|g03001_seq04|g02999_seq04|g05140_seq09	CfaC1_29_3270	Lsey_708_0010
glycerol dehydrogenase, bacterial type (tr02516)	none	none	none	none	g05010_seq09	CfaC1_30_1490	Lsey_590_0010
glycerol-3-phosphate dehydrogenase (NAD)	LmjF10.0510	Tb08.28L1.740|Tb927.8.3530	none	GSEM1T00005907001	g08059_seq22|g08058_seq22|g08057_seq22|g08056_seq22|g08055_seq22|g08054_seq22	CfaC1_18_0790	Lsey_127_0180
glycosyl hydrolase, putative	LmjF36.5240	237.m00244 ||Tb11.01.2440	Tc00.1047053506155.120	GSEM1T00002366001	g03904_seq06	CfaC1_35_5020	Lsey_213_0020
homoserine dehydrogenase-like	LmjF07.0260	none	none	none	g10013_seq39	CfaC1_09_0420	Lsey_049_0240
Indole-3-pyruvate decarboxylase | phenylpyruvate decarboxylase	LmjF34.3250	none	none	unannotated (scaffold_1:861245-861466: region containing gaps)	g03456_seq05|g03534_seq05|g03533_seq05|g03532_seq05|g03531_seq05|g03530_seq05	CfaC1_33_4700	Lsey_642_0010
isocitrate dehydrogenase (cytosolic or glycosomal)	LmjF33.2550	Tb11.03.0230	none	none	g04371_seq07	CfaC1_04_1130	Lsey_015_0160
isocitrate dehydrogenase (glycosomal)	none	Tb11.03.0230	TcIL3000.0.50590	none	g08025_seq22	CfaC1_18_0450	Lsey_061_0040
L-threonine 3-dehydrogenase	none	Tb06.5F5.290|Tb927.6.2790	Tc00.1047053511753.120	none	none	none	none
phosphofructokinase	LmjF29.2510	Tb03.3K10.320	Tc00.1047053508153.340	GSEM1T00000273001	g04817_seq08|g04815_seq08	CfaC1_25_2880	unassembled
phosphoglycerate kinase, glycosomal	LmjF20.0100	Tb927.1.710	Tc00.1047053511419.40	GSEM1T00006343001	g08655_seq25|g08654_seq25|g03065_seq04	CfaC1_23_0170	Lsey_175_0090
phosphoglycerate mutase cofactor dependent-like	LmjF08.0060	Tb05.6E7.310	Tc00.1047053511649.150	GSEM1T00002624001	g09050_seq28	CfaC1_25_0250	Lsey_003_0640
phospholipase A1, putative	none	Tb927.1.4830	TcIL3000.1.2010	none	none	none	none
protoporphyrinogen oxidase-like protein	LmjF06.1280	none	none	none	g04135_seq06	CfaC1_24_0240	Lsey_635_0010
pteridine reductase PTR1	LmjF23.0270	Tb08.26N11.790	Tc00.1047053510785.20	GSEM1T00002242001	g02182_seq03	CfaC1_27_1760	Lsey_150_0010
pteridine transporter	LmjF35.5150	Tb08.10J17.810	Tc00.1047053511575.130	GSEM1T00007036001	g00757_seq01|g00760_seq01|g00758_seq01|g07161_seq17|g08036_seq22|g08034_seq22|g04137_seq06|g01864_seq03|g10105_seq43|g07605_seq19|g07160_seq17|g01821_seq02|g07163_seq17|g08668_seq26|g04131_seq06|g08035_seq22|g06405_seq14|g08037_seq22|g08038_seq22|g02842_seq04|g08042_seq22|g10053_seq40|g08040_seq22|g08032_seq22|g02576_seq04|g02575_seq04	CfaC1_31_5320	Lsey_426_0050
Pteridine transporter family member	LmjF06.1260	Tb927.8.3650|Tb927.8.3630	Tc00.1047053508027.40	GSEM1T00005911001	g04137_seq06|g07161_seq17|g08034_seq22|g08036_seq22|g01864_seq03|g07163_seq17|g10105_seq43|g07605_seq19|g01821_seq02|g07160_seq17|g08668_seq26|g08035_seq22|g08037_seq22|g08038_seq22|g04131_seq06|g00757_seq01|g06405_seq14|g00760_seq01|g08042_seq22|g08040_seq22|g02842_seq04|g00758_seq01|g10053_seq40|g08032_seq22|g02576_seq04|g02575_seq04	CfaC1_24_0190	Lsey_495_0010
putative gamma-glutamyl kinase, probable	LmjF26.2710	none	none	none	g09326_seq31	CfaC1_33_0080	Lsey_464_0030
putative proton-translocating inorganic pyrophosphatase [Phytomonas sp.]	LmjF31.1220	Tb04.1D20.30	Tc00.1047053510773.20	none	g05956_seq12	CfaC1_34_1870	Lsey_168_0050
PYR4 dihydroorotate dehydrogenase	LmjF16.0530	Tb05.6E7.780	Tc00.1047053508375.50	GSEM1T00005119001	g06572_seq15	CfaC1_17_0680	Lsey_237_0080
PYR6/5 ODC/OPRT orotidine-5'-phosphate decarboxylase linked with orotate phosphoribosyltransferase	LmjF16.0550	Tb05.6E7.750	Tc00.1047053507059.60	GSEM1T00005118001	g06574_seq15	CfaC1_17_0700	Lsey_237_0100
ribose 5-phosphate isomerase	LmjF28.1970	237.m00070	Tc00.1047053508601.119	GSEM1T00007847001	g01564_seq02	CfaC1_26_2590	Lsey_071_0270
Ribulokinase	LmjF36.0060	none	Tc00.1047053508625.150	none	g04869_seq09	CfaC1_30_0120	Lsey_254_0130
sedoheptulose-1,7-bisphosphatase	none	Tb927.2.5800	Tc00.1047053504117.20	none	none	none	none
serine acetyltransferase	LmjF34.2850	none	Tc00.1047053504013.40	none	g03417_seq05	CfaC1_33_4310	Lsey_369_0020
sucrose hydrolase-like protein	LmjF27.2340	none	none	none	g02239_seq03|g02081_seq03|g02080_seq03	CfaC1_27_2090	Lsey_014_0190
sugar transporter-like protein	LmjF18.0040	Tb10.61.2750	8645.m00002	GSEM1T00005556001	g06024_seq13	CfaC1_21_0150	Lsey_157_0140
superoxide dismutase (Fe) isoform B (cytosolic?)	LmjF32.1820	Tb11.01.7550	Tc00.1047053511019.90	GSEM1T00000998001	g01195_seq02|g01197_seq02|g01196_seq02	CfaC1_32_2350	Lsey_001_0100
tagatose-6-phosphate kinase	LmjF02.0030	none	none	GSEM1T00001109001	g05494_seq10	CfaC1_02_1100	Lsey_121_0020
trypanothione reductase	LmjF05.0350	Tb10.406.0520	Tc00.1047053503555.30	GSEM1T00003956001	g04191_seq07	CfaC1_05_0410	Lsey_286_0030
UDP-galactose 4'-epimerase (UDP-glucose 4'-epimerase)	LmjF33.2300	Tb11.02.0330	5353.m00005	GSEM1T00004383001	g04398_seq07	CfaC1_AODS01003155_0050	Lsey_060_0110
xylulokinase	LmjF36.0260	none	none	none	g04892_seq09	CfaC1_30_0350	Lsey_058_0380
