# Supplementary material for: Leptomonas seymouri: Adaptations to the Dixenous Life Cycle Analyzed by Genome Sequencing, Transcriptome Profiling and Co-infection with Leishmania donovani
Source: PLoS Pathog. 2015 Aug 28;11(8):e1005127. doi: 10.1371/journal.ppat.1005127 (PMC4552786; doi:10.1371/journal.ppat.1005127)
Supplement: S12 Table — (XLSX) [file ppat.1005127.s015.xlsx]

## Sheet: Proteome dataset used in OrthoM
#	Organism	Database/source of data	Database version
1	Blechomonas ayalai	our unpublished data	NA
2	Bodo saltans	TriTrypDB	7.0
3	Crithidia fasciculata CfCl	TriTrypDB	7.0
4	Leishmania braziliensis MHOMBR75M2903	TriTrypDB	7.0
5	Leishmania braziliensis MHOMBR75M2904	TriTrypDB	7.0
6	Leishmania donovani BPK282A1	TriTrypDB	7.0
7	Leishmania infantum JPCM5	TriTrypDB	7.0
8	Leishmania major Friedlin	TriTrypDB	7.0
9	Leishmania mexicana MHOMGT2001U1103	TriTrypDB	7.0
10	Leishmania tarentolae ParrotTarII	TriTrypDB	7.0
11	Leptomonas pyrrhocoris H10	our unpublished data	NA
12	Leptomonas seymouri	this study	NA
13	Paratrypanosoma confusum	our unpublished data	NA
14	Phytomonas sp. EM1	TriTrypDB	7.0
15	Phytomonas sp. HART1	TriTrypDB	7.0
16	Trypanoplasma borreli	Wellcome Trust Sanger	NA
17	Trypanosoma brucei gambiense DAL972	TriTrypDB	7.0
18	Trypanosoma brucei Lister 427	TriTrypDB	7.0
19	Trypanosoma brucei TREU927	TriTrypDB	7.0
20	Trypanosoma congolense IL3000	TriTrypDB	7.0
21	Trypanosoma cruzi CL Brener Esmeraldo-like	TriTrypDB	7.0
22	Trypanosoma cruzi CL Brener Non-Esmeraldo-like	TriTrypDB	7.0
23	Trypanosoma cruzi marinkellei B7	TriTrypDB	7.0
24	Trypanosoma cruzi Sylvio X10/1	TriTrypDB	7.0
25	Trypanosoma evansi STIB805	TriTrypDB	7.0
26	Trypanosoma grayi ANR4	TriTrypDB	7.0
27	Trypanosoma vivax Y486	TriTrypDB	7.0
