# Supplementary material for: Leptomonas seymouri: Adaptations to the Dixenous Life Cycle Analyzed by Genome Sequencing, Transcriptome Profiling and Co-infection with Leishmania donovani
Source: PLoS Pathog. 2015 Aug 28;11(8):e1005127. doi: 10.1371/journal.ppat.1005127 (PMC4552786; doi:10.1371/journal.ppat.1005127)
Supplement: S13 Table — (XLSX) [file ppat.1005127.s016.xlsx]

## Sheet: full list of OGs analised
OrthoMCL gene cluster ID	OrthoMCL gene cluster members (TriTrypDB IDs)	Annotation
OG_01319	Lsey_497_0020	mannosyl-oligosaccharide 1,2-alpha-mannosidase IB, putative
OG_01480	CfaC1_01_0090, CfaC1_09_0040, CfaC1_10_0140, CfaC1_11_1810, CfaC1_13_1590, CfaC1_14_0150, CfaC1_16_1470, CfaC1_28_0180, CfaC1_33_6040, CfaC1_KB217668_0070, CfaC1_KB217722_0130, CfaC1_32_5970, CfaC1_23_2570, CfaC1_07_0100, CfaC1_18_0100, CfaC1_14_0180, CfaC1_35_0140, CfaC1_KB217750_0010, CfaC1_24_0290, CfaC1_AODS01003159_2380, CfaC1_32_0130, CfaC1_KB217669_0010, CfaC1_33_0060, CfaC1_35_7170, CfaC1…	hypothetical protein
OG_03985	LmjF.28.3030, LbrM.30.0440, LinJ.28.3260, LmxM.28.3030, LbrM2903_30_0410, Lsey_261_0010	hypothetical protein, conserved
OG_03991	Lsey_387_0070	unspecified product
OG_04009	CfaC1_28_0900, LbrM2903_25_0950, LbrM.25.0500, LdBPK_250680.1, LinJ.25.0680, LmjF.25.0670, LmxM.25.0670, Lsey_093_0180	epsin, putative
OG_04884	CfaC1_33_2230, LbrM2903_20_0790, LbrM.20.0630, LdBPK_340730.1, LinJ.34.0730, LmjF.34.0700, LmxM.33.0700, Lsey_352_0080	hypothetical protein, conserved
OG_05918	CfaC1_08_0720, LbrM2903_26_0810, LbrM.26.0770, LdBPK_260730.1, LinJ.26.0730, LmjF.26.0760, LmxM.26.0760, Lsey_155_0120	hypothetical protein, conserved
OG_06174	LbrM2903_31_3070, LbrM.31.2920, LdBPK_312650.1, LinJ.31.2650, LmjF.31.2580, LmxM.30.2580, Lsey_221_0110	ubiquinol-cytochrome c reductase-like protein
OG_06258	CfaC1_27_1980, LbrM2903_27_2810, LbrM.27.2660, LdBPK_272400.1, LinJ.27.2400, LmjF.27.2450, LmxM.27.2450, Lsey_014_0080	hypothetical protein, conserved
OG_06305	CfaC1_AODS01003364_0020, LbrM2903_28_3460, LbrM.28.3220, LdBPK_283240.1, LinJ.28.3240, LmjF.28.3000, LmxM.28.3000, Lsey_125_0020	protein kinase, putative
OG_06444	CfaC1_24_1510, Lsey_479_0010	hypothetical protein unknown function
OG_06666	CfaC1_21_2250, LbrM2903_18_1780, LbrM.18.1660, LdBPK_181620.1, LinJ.18.1620, LmjF.18.1625, LmxM.18.1625, Lsey_320_0070	hypothetical protein, conserved
OG_06946	CfaC1_31_4690, LbrM2903_34_4970, LbrM.34.4480, LdBPK_354570.1, LinJ.35.4570, LmjF.35.4500, LmxM.34.4500, Lsey_002_0800	anaphase promoting complex subunit protein, putative
OG_07058	CfaC1_24_0450, LbrM2903_22_0280, LbrM.22.0261, LdBPK_220150.1, LinJ.22.0150, LmjF.22.0275, LmxM.22.0275, Lsey_170_0160	hypothetical protein, conserved
OG_07272	CfaC1_31_3180, Lsey_008_0040	poly(ADP-ribose) glycohydrolase, putative
OG_07359	Lsey_321_0060	hypothetical protein
OG_07405	CfaC1_21_2260, Lsey_320_0060	membrane transporter protein, putative
OG_07856	Lsey_009_0320	zinc finger protein ZFP1
OG_08036	CfaC1_23_0240, Lsey_183_0010	hypothetical protein
OG_08437	LdBPK_261660.1, Lsey_318_0100, CfaC1_33_1230, LbrM2903_26_1790, LbrM.26.1690, LinJ.26.1660, LmjF.26.1665, LmxM.26.1665	Hypothetical protein, conserved
OG_08642	CfaC1_31_0680, CfaC1_AODS01003352_0020, Lsey_021_0260	hypothetical protein, conserved
OG_08688	Lsey_731_0010	major surface protease gp63, putative, leishmanolysin, putative
OG_08916	Lsey_047_0060	hypothetical protein, conserved
OG_09182	CfaC1_17_1400, CfaC1_AODS01003568_0010, LbrM2903_16_1160, LbrM.16.1180, LdBPK_161190.1, LinJ.16.1190, LmjF.16.1145, LmxM.16.1145, Lsey_413_0060	hypothetical protein
OG_09193	CfaC1_33_1130, CfaC1_AODS01003271_0020, LinJ.26.1760, LmjF.26.1755, LmxM.26.1755, Lsey_045_0240, LbrM2903_23_2270, LbrM.23.1911, LdBPK_261760.1	Hypothetical protein, conserved
OG_09785	LbrM2903_20_6410, LbrM.20.5550, LdBPK_201370.1, LinJ.20.1370, LmjF.20.1330, LmxM.20.1330, Lsey_059_0160, LinJ.20.1380, LmjF.20.1340	kinase-like protein
OG_09855	CfaC1_10_1810, CfaC1_KB217714_0050, LdBPK_151480.1, LinJ.15.1480, LmxM.15.1430, Lsey_048_0230, LbrM.15.1421, LmjF.15.1430	hypothetical protein, conserved
OG_09992	CfaC1_29_0880, Lsey_042_0130	hypothetical protein
OG_10013	CfaC1_10_0790, LbrM2903_15_0700, LbrM.15.0600, LdBPK_150590.1, LinJ.15.0590, LmjF.15.0570, LmxM.15.0570, Lsey_052_0090	hypothetical protein unknown function
OG_10042	CfaC1_32_5460, LbrM2903_32_4530, LbrM.32.4090, LdBPK_324000.1, LinJ.32.4000, LmjF.32.3850, LmxM.31.3850, Lsey_246_0050	Hypothetical protein unknown function
OG_10276	CfaC1_17_0570, LbrM2903_16_0520, LbrM.16.0520, Lsey_237_0020, LdBPK_160510.1, LinJ.16.0510, LmjF.16.0500, LmxM.16.0500	hypothetical protein unknown function
OG_10422	LbrM.30.2410, LbrM.30.2430, Lsey_290_0080	Heat shock 70-related protein 1 mitochondrial precursor, putative
OG_10431	Lsey_368_0010	vacuolar-type Ca2-ATPase, putative
OG_10799	CfaC1_35_2390, CfaC1_AODS01003186_0030, LbrM2903_35_3220, Lsey_047_0210	unspecified product
OG_11053	CfaC1_30_0420, LinJ.36.0350, LmjF.36.0325, Lsey_058_0310	hypothetical protein
OG_11088	CfaC1_23_0640, Lsey_219_0010, LdBPK_200520.1, LinJ.20.0520, LmjF.20.0450, LmxM.20.0450	hypothetical protein
OG_11233	CfaC1_24_0270, CfaC1_AODS01003348_0010, Lsey_109_0010	phosphate-Repressible, Phosphate Permease-like protein
OG_11238	CfaC1_34_0320, CfaC1_AODS01003108_0040, LbrM2903_31_0450, Lsey_007_0580	unspecified product
OG_11242	CfaC1_34_3680, CfaC1_34_3700, CfaC1_34_3690, CfaC1_34_3710, Lsey_085_0150	hypothetical protein
OG_11244	CfaC1_AODS01003858_0010, CfaC1_KB217853_0010, CfaC1_KB217843_0040, CfaC1_KB217740_0070, Lsey_724_0010	unspecified product
OG_11417	Lsey_596_0010	hypothetical protein
OG_11539	Lsey_015_0340, CfaC1_20_1930	hypothetical protein, putative
OG_11545	Lsey_444_0020	calpain-like cysteine peptidase, putative, cysteine peptidase Clan CA family C2, putative
OG_11609	CfaC1_30_3440, LbrM.24.1430, LmxM.24.1436, Lsey_275_0030	unspecified product
OG_12540	CfaC1_22_0590, LbrM2903_23_0420, Lsey_150_0110	unspecified product
OG_12547	CfaC1_25_2770, Lsey_362_0070	kinesin, putative
OG_12555	CfaC1_28_2080, Lsey_079_0210	hypothetical protein
OG_13205	CfaC1_26_2090, CfaC1_KB217612_0170, Lsey_315_0020	hypothetical protein
OG_13207	CfaC1_34_0390, CfaC1_KB217757_0050, Lsey_007_0520	Hypothetical protein, conserved
OG_14293	CfaC1_20_1150, LbrM2903_27_1090, Lsey_077_0240	hypothetical protein
OG_14299	CfaC1_22_1210, Lsey_141_0010	acetyl-CoA synthetase, putative
OG_14344	CfaC1_26_3090, Lsey_208_0010	subtilisin-like serine peptidase serine peptidase clan SB family S8-like protein
OG_14404	CfaC1_33_4010, Lsey_103_0240	hypothetical protein, conserved
OG_14500	Lsey_299_0070	aminoacylase, putative N-acyl-L-amino acid amidohydrolase, putative
OG_14501	Lsey_678_0010	hypothetical protein
OG_14502	Lsey_678_0020	Q5ABA0 CANAL Hypothetical protein fragment
OG_14503	Lsey_704_0010	hypothetical protein
OG_16629	Lsey_056_0010, Lsey_564_0020	hypothetical protein
OG_16630	Lsey_720_0010, Lsey_730_0010	hypothetical protein
OG_18024	Lsey_136_0170	beta-fructofuranosidase-like protein
OG_18332	CfaC1_01_0350, Lsey_682_0010	hypothetical protein
OG_18339	CfaC1_04_0590, Lsey_429_0020	Hypothetical protein, conserved
OG_18341	CfaC1_04_1120, Lsey_763_0010	Carboxypeptidase, putative
OG_18367	CfaC1_16_0750, Lsey_281_0090	hypothetical protein
OG_18369	CfaC1_17_0650, Lsey_237_0050	hypothetical protein, conserved
OG_18380	CfaC1_21_0390, Lsey_332_0010	hypothetical protein
OG_18405	CfaC1_27_1260, Lsey_152_0080	hypothetical protein
OG_18426	CfaC1_31_1030, Lsey_111_0080	hypothetical protein
OG_18433	CfaC1_32_4790, Lsey_249_0050	hypothetical protein
OG_18466	CfaC1_35_3470, Lsey_094_0290	hypothetical protein
OG_18470	CfaC1_35_6980, Lsey_025_0390	hypothetical protein
OG_18474	CfaC1_AODS01003246_0010, Lsey_244_0010	stearic acid desaturase, putative
OG_18476	CfaC1_AODS01003453_0010, Lsey_571_0020	Glutamate dehydrogenase
OG_18721	Lsey_031_0010	hypothetical protein
OG_18724	Lsey_053_0010	Hypothetical protein, conserved
OG_18733	Lsey_567_0030	Major surface protease gp63, putative
OG_18734	Lsey_639_0010	ATP-binding cassette protein subfamily G member 2, putative (ABCG2)
OG_18735	Lsey_738_0010	hypothetical protein
OG_18736	Lsey_745_0010	hypothetical protein
