# Supplementary material for: Leptomonas seymouri: Adaptations to the Dixenous Life Cycle Analyzed by Genome Sequencing, Transcriptome Profiling and Co-infection with Leishmania donovani
Source: PLoS Pathog. 2015 Aug 28;11(8):e1005127. doi: 10.1371/journal.ppat.1005127 (PMC4552786; doi:10.1371/journal.ppat.1005127)
Supplement: S14 Table — (XLSX) [file ppat.1005127.s017.xlsx]

## Sheet: Sheet1
Feature ID	Annotation	Fold change	FDR corrected p-value
Lsey_0556_0010	hypothetical protein	-22.22	0.05
Lsey_0513_0010	glucose lmgt1	-7.78	4.01e-14
Lsey_0048_0380	carbohydrate kinase	-5.58	2.31e-06
Lsey_0111_0060	short chain dehydrogenase	-5.32	1.93e-11
Lsey_0860_0010	hypothetical protein, unique for Leptomonas seymouri	-4.99	1.36e-10
Lsey_0022_0520	macrophage migration inhibitory factor-like protein (MIF2)	-4.63	6.19e-07
Lsey_0111_0020	NADP-dependent fumarate reductase	-4.54	3.69e-13
Lsey_0385_0010	transcription factor	-4.47	1.69e-09
Lsey_0150_0010	pteridine reductase 1	-4.29	0.00146
Lsey_0306_0110	fatty-acid desaturase, putative	-4.21	1.16e-06
Lsey_0300_0080	hypothetical protein, conserved	-3.52	1.59e-07
Lsey_0035_0440	prostaglandin f synthase, putative	-3.5	0.00495
Lsey_0217_0090	voltage-dependent anion-selective	-3.32	5.95e-08
Lsey_0085_0100	hypothetical protein, conserved	-3.28	6.06e-07
Lsey_0053_0300	acetyl-synthetase	-3.25	5.61e-06
Lsey_0055_0140	pantothenate kinase	-3.15	1.4e-05
Lsey_0053_0280	3-ketoacyl-CoA thiolase, putative	-3.1	0.000292
Lsey_0131_0090	malic enzyme	-3.07	2.31e-06
Lsey_0116_0020	hypothetical protein, unknown function	-2.98	0.00164
Lsey_0008_0250	galactokinase-like protein	-2.97	0.00303
Lsey_0065_0240	hypothetical protein, conserved	-2.92	0.000506
Lsey_0043_0090	beta-ketoacyl-synthase	-2.86	9.79e-06
Lsey_0209_0070	aldehyde dehydrogenase, putative	-2.86	0.00159
Lsey_0292_0080	amino acid transporter	-2.85	4.13e-05
Lsey_0150_0130	NADP-dependent alcohol dehydrogenase, putative	-2.84	0.000382
Lsey_0327_0080	hypothetical protein, unique for Leptomonas seymouri	-2.8	0.00026
Lsey_0970_0010	GP46-like surface antigen, putative	-2.75	7.8e-05
Lsey_0292_0090	amino acid transporter	-2.72	6.74e-05
Lsey_0427_0050	nucleoside phosphorylase-like protein	-2.69	0.00104
Lsey_0325_0080	biotin/lipoate protein ligase-like protein	-2.67	0.00485
Lsey_0174_0010	n-acyl-l-amino acid amidohydrolase	-2.65	0.000744
Lsey_0141_0010	acetyl-synthetase	-2.63	0.00026
Lsey_0129_0240	dimethylargininase	-2.6	0.00033
Lsey_0192_0090	galactokinase, putative	-2.59	0.00131
Lsey_0315_0100	hypothetical protein, conserved	-2.54	0.000593
Lsey_0622_0010	beta-fructofuranosidase, putative	-2.54	0.000593
Lsey_0084_0140	hypothetical protein, conserved	-2.52	0.000636
Lsey_0031_0030	nucleobase transporter	-2.51	0.00025
Lsey_0038_0160	haloacid dehalogenase-like hydrolase-like protein	-2.5	0.00235
Lsey_0264_0120	aldose 1-epimerase-like protein	-2.5	0.00105
Lsey_0026_0110	hypothetical protein conserved	-2.48	0.00657
Lsey_0192_0060	gim5a protein, putative	-2.48	0.000134
Lsey_0063_0180	hypothetical protein, unknown function	-2.44	0.01
Lsey_0122_0210	ubiquinol-cytochrome c reductase subunit 7	-2.43	0.000366
Lsey_0018_0150	NADH-cytochrome b5 reductase, putative	-2.41	0.00236
Lsey_0038_0130	haloacid dehalogenase-like hydrolase, putative	-2.4	0.00424
Lsey_0149_0160	cystathione gamma lyase, putative	-2.4	0.01
Lsey_0602_0010	papain family cysteine protease containing protein	-2.4	0.00125
Lsey_0014_0350	dual specificity protein phosphatase	-2.39	0.000525
Lsey_0115_0050	methylmalonyl-CoA mutase, putative	-2.39	0.00235
Lsey_0199_0050	6-phosphogluconate dehydrogenase decarboxylating, putative	-2.39	0.00277
Lsey_0198_0010	lanosterol 14-alpha-demethylase	-2.38	0.000144
Lsey_0004_0460	kinetoplast-associated protein 4	-2.36	0.03
Lsey_0042_0140	4-methyl-5,28-beta-hydroxyethyl 29-thiazole monophosphate synthesis protein, putative	-2.35	0.00222
Lsey_0215_0080	nucleobase transporter	-2.35	0.00153
Lsey_0344_0010	asparagine synthetase a, putative aspartate--ammonia ligase, putative	-2.34	0.00418
Lsey_0751_0010	transketolase	-2.31	0.000885
Lsey_0043_0050	beta-ketoacyl-synthase	-2.3	0.00138
Lsey_0022_0360	oxidoreductase, putative	-2.29	0.00585
Lsey_0159_0110	hypothetical protein, conserved	-2.29	0.00787
Lsey_0043_0100	fatty acid elongase, putative	-2.28	0.00572
Lsey_0193_0010	hypothetical protein	-2.28	0.00464
Lsey_0037_0130	hypothetical protein, conserved	-2.27	0.0078
Lsey_0222_0120	14-3-3 protein	-2.27	0.00101
Lsey_0307_0110	hypothetical protein, conserved (fragment)	-2.27	0.00146
Lsey_0916_0010	ATP-dependent phosphofructokinase	-2.27	0.000589
Lsey_0570_0010	folate biopterin transporter	-2.26	0.00288
Lsey_0581_0010	NADP:flavin oxidoreductase NADP oxidase	-2.23	0.000628
Lsey_0251_0020	cystathionine beta-lyase-like protein	-2.22	0.00332
Lsey_0059_0140	calpain-like cysteine peptidase	-2.21	0.0012
Lsey_0246_0120	kinetoplast-associated protein 3	-2.19	0.05
Lsey_0140_0040	j-binding protein	-2.18	0.00399
Lsey_0243_0110	PFPI/DJ-1-like protein, putative, cysteine peptidase Clan PC©, family C56, putative	-2.18	0.01
Lsey_0116_0180	C-8 sterol isomerase-like protein	-2.16	0.00871
Lsey_0392_0010	hypothetical protein, conserved	-2.15	0.00528
Lsey_0547_0030	hypothetical protein, conserved	-2.15	0.00303
Lsey_0271_0020	cytochrome oxidase assembly protein	-2.11	0.00658
Lsey_0547_0020	hypothetical protein, conserved	-2.11	0.01
Lsey_0060_0110	udp-glc 4'-epimerase, putative	-2.1	0.02
Lsey_0124_0240	hypothetical protein, unknown function	-2.1	0.00173
Lsey_0128_0140	hypothetical protein	-2.1	0.03
Lsey_0222_0080	receptor-type adenylate cyclase a	-2.1	0.00432
Lsey_0020_0240	dynein light chain flagellar outer arm, putative	-2.09	0.00951
Lsey_0111_0160	ubiquitin-conjugating enzyme e2	-2.08	0.0073
Lsey_0156_0180	Formate tetrahydrofolate ligase	-2.08	0.00799
Lsey_0283_0040	dihydrolipoamide acetyltransferase precursor, putative	-2.08	0.00407
Lsey_0949_0010	hypothetical protein, unique for Leptomonas seymouri	-2.08	0.00302
Lsey_0175_0090	phosphoglycerate kinase, glycosomal	-2.07	0.00327
Lsey_0257_0110	hypothetical protein, conserved	-2.07	0.00911
Lsey_0045_0070	deoxyhypusine hydroxylase, putative	-2.05	0.02
Lsey_0109_0070	hypothetical protein, conserved	-2.05	0.01
Lsey_0148_0090	squalene monooxygenase-like protein	-2.05	0.00684
Lsey_0885_0010	ferric reductase, putative	-2.05	0.02
Lsey_0021_0470	ribonuclease L inhibitor, putative	-2.04	0.03
Lsey_0109_0020	hypothetical protein, conserved	-2.04	0.03
Lsey_0262_0010	14-3-3 protein	-2.03	0.00818
Lsey_0388_0040	hypothetical protein, unique for Leptomonas seymouri	-2.03	0.01
Lsey_0425_0030	hypothetical protein	-2.03	0.04
Lsey_0107_0050	glucose-6-phosphate isomerase	-2.02	0.00861
Lsey_0110_0070	lanosterol synthase, putative	-2.02	0.03
Lsey_0459_0020	hypothetical protein, unique for Leptomonas seymouri	-2.02	0.01
Lsey_0002_0550	peptidyl-prolyl cis-trans isomerase (cyclophilin- 40), putative	-2.01	0.04
Lsey_0456_0010	abc-thiol transporter	-2.01	0.01
Lsey_0009_0330	hypothetical protein, conserved	-2	0.03
Lsey_0207_0150	transaldolase, putative	-2	0.00666
Lsey_0218_0050	hypothetical protein, unique for Leptomonas seymouri	-1.99	0.0098
Lsey_0528_0010	kinesin	-1.99	0.02
Lsey_0007_0150	C-5 sterol desaturase, putative	-1.97	0.05
Lsey_0337_0020	cysteine peptidase precursor	-1.97	0.01
Lsey_0645_0010	hypothetical protein, unique for Leptomonas seymouri	-1.97	0.02
Lsey_0184_0190	tryparedoxin peroxidase	-1.94	0.05
Lsey_1089_0010	ATP-binding cassette protein subfamily C, member 1, putative (ABCC1)	-1.94	0.03
Lsey_0129_0080	ef-hand domain-containing family member c2	-1.93	0.02
Lsey_0185_0060	hypothetical protein, conserved	-1.93	0.03
Lsey_0015_0160	isocitrate dehydrogenase, putative	-1.92	0.03
Lsey_0043_0060	fatty acid elongase	-1.92	0.02
Lsey_0292_0100	transitional endoplasmic reticulum	-1.91	0.03
Lsey_0035_0050	hypothetical protein, conserved (fragment)	-1.9	0.03
Lsey_0052_0140	hypothetical protein, unknown function	-1.9	0.03
Lsey_0239_0040	polyadenylate-binding protein 1, putative	-1.9	0.02
Lsey_0286_0030	trypanothione reductase	-1.9	0.02
Lsey_0025_0140	hypothetical protein, conserved	-1.89	0.05
Lsey_0103_0170	folate/biopterin transporter, putative	-1.89	0.05
Lsey_0188_0050	long chain fatty acyl synthetase	-1.89	0.04
Lsey_0284_0080	inner membrane protein yaah	-1.89	0.03
Lsey_0065_0260	small GTP-binding protein Rab1, putative	-1.87	0.03
Lsey_0085_0160	hypothetical protein	-1.87	0.01
Lsey_0098_0010	hypothetical protein, conserved	-1.86	0.04
Lsey_0127_0180	glycerol-3-phosphate dehydrogenase (NAD), glycosomal	-1.86	0.02
Lsey_0001_0920	dynein	-1.85	0.05
Lsey_0006_0710	amastin-like surface protein-like protein	-1.85	0.02
Lsey_0304_0120	hypothetical protein, conserved	-1.84	0.04
Lsey_0988_0010	lathosterol oxidase-like protein	-1.84	0.03
Lsey_0404_0040	hypothetical protein, conserved	-1.83	0.05
Lsey_0063_0010	hypothetical protein, unique for Leptomonas seymouri	-1.82	0.05
Lsey_0071_0080	amastin-like protein	-1.82	0.04
Lsey_0020_0120	hypothetical protein, conserved	-1.81	0.05
Lsey_0054_0170	hypothetical protein, conserved	-1.8	0.04
Lsey_0774_0010	paraflagellar rod protein	-1.77	0.03
Lsey_0509_0030	pyruvate phosphate dikinase	1.74	0.04
Lsey_0023_0010	hypothetical protein	1.81	0.04
Lsey_0101_0130	alanine racemase	1.84	0.04
Lsey_0091_0150	hypothetical protein, conserved	1.85	0.05
Lsey_0259_0140	acyltransferase-like copy 2	1.86	0.04
Lsey_0273_0050	hypothetical protein, conserved	1.86	0.04
Lsey_0096_0050	hypothetical protein, conserved	1.87	0.03
Lsey_0029_0040	cell division cycle protein	1.88	0.03
Lsey_0355_0020	hypothetical protein, conserved	1.88	0.04
Lsey_0509_0020	pyruvate phosphate dikinase	1.88	0.02
Lsey_0027_0150	hypothetical protein, conserved	1.89	0.04
Lsey_0112_0270	coiled-coil domain-containing protein 111	1.89	0.04
Lsey_0001_0290	chromosomal passenger protein, putative (CPC2)	1.9	0.04
Lsey_0148_0010	5-methyltetrahydropteroyltriglutamate-homocysteine methyltransferase	1.91	0.02
Lsey_0022_0270	hypothetical protein, unknown function	1.92	0.03
Lsey_0306_0020	hypothetical protein, conserved	1.92	0.02
Lsey_0004_0890	hypothetical protein, conserved	1.93	0.04
Lsey_0059_0030	calpain-like cysteine peptidase, putative; cysteine peptidase Clan CA family C2, putative	1.93	0.04
Lsey_0025_0470	delta-6 fatty acid desaturase	1.94	0.01
Lsey_0115_0070	nudix hydrolase	1.94	0.03
Lsey_0203_0160	hypothetical protein, conserved	1.94	0.03
Lsey_0060_0190	hypothetical protein, conserved	1.95	0.02
Lsey_0590_0010	glycerol dehydrogenase	1.95	0.03
Lsey_0800_0010	hypothetical protein, unique for Leptomonas seymouri	1.95	0.02
Lsey_0048_0030	mg2 transporter protein family protein	1.96	0.03
Lsey_0173_0060	hypothetical protein, conserved	1.96	0.02
Lsey_0396_0030	small GTPase, putative	1.96	0.04
Lsey_0123_0110	hypothetical protein, conserved	1.98	0.05
Lsey_0027_0380	elongation factor, putative	1.99	0.04
Lsey_0008_0570	hypothetical protein, conserved	2	0.02
Lsey_0060_0060	hypothetical protein, conserved	2	0.03
Lsey_0254_0010	hypothetical protein, conserved	2	0.04
Lsey_0518_0040	hypothetical protein, conserved	2	0.05
Lsey_0003_0140	hypothetical protein, conserved	2.01	0.02
Lsey_0015_0150	metallo-clan ma family m32	2.01	0.02
Lsey_0199_0130	hypothetical protein, unknown function	2.01	0.03
Lsey_0022_0370	macrophage migration inhibitory factor-like protein	2.02	0.02
Lsey_0237_0070	hypothetical protein, conserved	2.02	0.01
Lsey_0239_0070	enoyl-hydratase	2.02	0.01
Lsey_0226_0070	hypothetical protein, conserved	2.03	0.01
Lsey_0033_0250	hypothetical protein	2.04	0.03
Lsey_0065_0200	hypothetical protein, conserved	2.04	0.01
Lsey_0090_0170	GP46-like surface antigen, putative	2.04	0.00861
Lsey_0150_0200	hypothetical protein, conserved	2.04	0.00933
Lsey_0127_0030	hypothetical protein, conserved	2.05	0.01
Lsey_0218_0120	hypothetical protein	2.05	0.03
Lsey_0020_0310	hypothetical protein, conserved	2.06	0.02
Lsey_0291_0110	hypothetical protein, conserved	2.06	0.02
Lsey_0288_0070	hypothetical protein, conserved	2.09	0.00843
Lsey_0359_0010	hypothetical protein, conserved	2.09	0.03
Lsey_0613_0010	mannosyltransferase-like protein	2.1	0.00598
Lsey_0024_0350	hypothetical protein	2.11	0.02
Lsey_0059_0040	calpain-like cysteine peptidase	2.12	0.00574
Lsey_0369_0040	ubiquitin related modifier-like protein	2.13	0.00766
Lsey_0077_0190	hypothetical protein, conserved	2.14	0.02
Lsey_0797_0010	hypothetical protein, unique for Leptomonas seymouri	2.14	0.00568
Lsey_0038_0150	haloacid dehalogenase-like hydrolase-like protein	2.15	0.00318
Lsey_0150_0040	tryptophanyl-tRNA synthetase, putative	2.15	0.02
Lsey_0271_0120	hypothetical protein, conserved	2.15	0.04
Lsey_0277_0150	methylmalonyl-CoA epimerase-like protein	2.15	0.03
Lsey_0174_0030	hypothetical protein, conserved	2.16	0.00711
Lsey_0359_0050	39s ribosomal protein mitochondrial	2.17	0.00441
Lsey_0049_0080	trna-methyl transferase, putative	2.19	0.01
Lsey_0258_0020	tyrosine aminotransferase	2.19	0.00301
Lsey_0274_0010	hypothetical protein	2.19	0.02
Lsey_0620_0010	ATG8/AUT7/APG8/PAZ2, putative	2.19	0.00665
Lsey_0763_0010	metallo-clan ma family m32	2.19	0.00285
Lsey_0012_0370	hypothetical protein, conserved	2.2	0.01
Lsey_0013_0020	hypothetical protein, conserved	2.2	0.03
Lsey_0805_0010	hypothetical protein, unique for Leptomonas seymouri	2.2	0.0012
Lsey_0063_0120	hypothetical protein	2.23	0.05
Lsey_0536_0010	proteophosphoglycan ppg4	2.23	0.00159
Lsey_0051_0060	hypothetical protein, conserved	2.24	0.03
Lsey_0076_0240	hypothetical protein, conserved	2.25	0.00192
Lsey_1013_0010	hypothetical protein, unique for Leptomonas seymouri	2.25	0.00951
Lsey_0027_0460	hypothetical protein, conserved	2.28	0.00994
Lsey_0168_0100	hypothetical protein, conserved	2.28	0.00277
Lsey_0045_0220	ADP-ribosylation/Crystallin J1	2.29	0.02
Lsey_0238_0110	hypothetical protein, conserved	2.29	0.00994
Lsey_0017_0190	protein kinase, putative	2.3	0.02
Lsey_0218_0110	hypothetical protein	2.32	0.04
Lsey_0404_0060	cytochrome b5-like protein, pseudogene	2.33	0.03
Lsey_0018_0400	hypothetical protein, conserved	2.34	0.00538
Lsey_0182_0090	DEAD-boc ATP-dependent (RNA) helicase, putative	2.34	0.02
Lsey_0360_0060	hypothetical protein, conserved	2.34	0.01
Lsey_0021_0090	mitochondrial processing peptidase alpha subunit	2.37	0.00424
Lsey_0170_0010	hypothetical protein, conserved	2.37	0.02
Lsey_0273_0040	delta-5 fatty acid desaturase	2.37	0.00434
Lsey_0371_0060	hypothetical protein, conserved	2.38	0.00246
Lsey_0006_0160	ama1 protein	2.39	0.00327
Lsey_0007_0090	rrna methyltransferase	2.4	0.00119
Lsey_0028_0260	MP18 RNA editing complex protein, putative	2.4	0.03
Lsey_0233_0010	abc transporter	2.4	0.00213
Lsey_0168_0070	hypothetical protein, unknown function	2.41	0.02
Lsey_0036_0140	fumarate hydratase cytosolic, putative	2.42	0.0019
Lsey_0073_0180	hypothetical protein, conserved	2.42	0.00121
Lsey_0210_0060	hypothetical protein, conserved	2.42	0.00309
Lsey_0035_0220	hypothetical protein, conserved	2.44	0.00515
Lsey_0268_0050	autophagy protein 10	2.44	0.00189
Lsey_0054_0150	hypothetical protein, conserved	2.46	0.03
Lsey_0211_0100	galactofuranosyltransferase LPG1-like protein	2.48	0.02
Lsey_0004_0790	hypothetical protein, conserved	2.49	0.000589
Lsey_0004_0940	NADH dehydrogenase	2.49	0.000515
Lsey_0063_0050	hypothetical protein	2.5	0.05
Lsey_0005_0170	duf214 family protein	2.51	0.000466
Lsey_0191_0100	hypothetical protein, conserved	2.52	0.00269
Lsey_0464_0020	hypothetical protein	2.52	0.00411
Lsey_0858_0010	ATG8/AUT7/APG8/PAZ2, putative	2.52	0.00538
Lsey_0188_0070	protein kinase, putative	2.54	0.00393
Lsey_0137_0200	hypothetical protein, conserved	2.56	0.000589
Lsey_0078_0190	hypothetical protein, conserved	2.57	0.00192
Lsey_0285_0070	hypothetical protein, unknown function	2.57	0.02
Lsey_0454_0020	surface antigen-like protein	2.58	0.02
Lsey_0237_0030	hypothetical protein	2.6	0.01
Lsey_0319_0030	dna repair and recombination precursor	2.6	0.000263
Lsey_0019_0340	hypothetical protein	2.64	0.01
Lsey_0078_0210	ascorbate-dependent peroxidase	2.66	0.000482
Lsey_0062_0080	hypothetical protein, conserved	2.7	0.04
Lsey_0086_0150	nli-interacting factor	2.74	0.000134
Lsey_0406_0030	hypothetical protein, conserved	2.76	0.00119
Lsey_0519_0020	surface antigen-like protein	2.76	0.00671
Lsey_0033_0280	abhydrolase domain-containing protein 11	2.81	0.000127
Lsey_0121_0260	hypothetical protein, conserved	2.82	0.000695
Lsey_0909_0010	hypothetical protein, unique for Leptomonas seymouri	2.82	0.00143
Lsey_0224_0080	hypothetical protein	2.83	0.04
Lsey_0074_0170	hypothetical protein, conserved	2.84	0.05
Lsey_0085_0090	hypothetical protein, unknown function	2.84	0.000134
Lsey_0017_0600	hypothetical protein, unknown function	2.86	0.000764
Lsey_0319_0020	dna repair and recombination precursor	2.86	9.42e-06
Lsey_0209_0020	phospholipase c-like protein	2.9	0.03
Lsey_0088_0010	hypothetical protein	2.91	1.4e-05
Lsey_0808_0010	hypothetical protein, unique for Leptomonas seymouri	2.91	1.4e-05
Lsey_0788_0010	pteridine transporter ft4, putative	2.92	0.00444
Lsey_1025_0010	surface antigen-like protein	2.92	0.01
Lsey_0236_0140	UDP-galactose transporter (LPG5B)	2.95	0.00269
Lsey_0437_0020	hypothetical protein, conserved	2.99	0.00033
Lsey_0380_0040	hypothetical protein	3.01	0.02
Lsey_0387_0070	unspecified product	3.01	0.02
Lsey_0476_0020	dolichyl pyrophosphate phosphatase	3.01	1.85e-05
Lsey_0029_0130	succinate dehydrogenase flavoprotein, putative	3.02	0.00026
Lsey_0010_0430	nucleoside diphosphate kinase b	3.04	3.16e-07
Lsey_0244_0010	stearic acid desaturase, putative	3.05	0.02
Lsey_0347_0060	hypothetical protein, conserved	3.05	0.00638
Lsey_0171_0040	hypothetical protein, conserved	3.07	0.00158
Lsey_0106_0170	acid phosphatase, putative	3.08	0.000196
Lsey_0111_0220	cdgsh iron-sulfur domain-containing protein mitochondrial-like	3.09	2.22e-06
Lsey_0216_0050	surface antigen-like protein	3.12	0.00105
Lsey_0673_0010	hypothetical protein, unique for Leptomonas seymouri	3.13	0.000162
Lsey_0215_0070	hypothetical protein, conserved	3.16	0.000762
Lsey_0409_0030	hypothetical protein, conserved	3.17	9.49e-05
Lsey_0319_0040	bifunctional nitric oxide dioxygenase/dihydropteridine reductase 2	3.18	0.000466
Lsey_0894_0010	hypothetical protein, unknown function	3.18	0.04
Lsey_0065_0160	hypothetical protein	3.24	0.02
Lsey_0285_0080	hypothetical protein, unknown function	3.27	0.00818
Lsey_0460_0010	hypothetical protein, conserved	3.29	6.03e-07
Lsey_0191_0090	hypothetical protein	3.35	0.00711
Lsey_0687_0010	ATG8/AUT7/APG8/PAZ2, putative	3.36	0.00223
Lsey_0106_0050	membrane-bound acid phosphatase 2, putative	3.38	0.01
Lsey_0003_0400	iron superoxide dismutase	3.39	2.51e-07
Lsey_0352_0070	hypothetical protein, conserved	3.39	0.00872
Lsey_0085_0110	hypothetical protein, unknown function	3.42	0.00444
Lsey_0899_0010	hypothetical protein, unique for Leptomonas seymouri	3.42	0.00103
Lsey_0118_0260	hypothetical protein, conserved	3.47	2.15e-06
Lsey_0019_0330	unspecified product	3.49	0.01
Lsey_0100_0010	hypothetical protein	3.5	0.03
Lsey_0080_0140	deaminase	3.52	1.11e-05
Lsey_0340_0010	hypothetical protein	3.54	0.00222
Lsey_0326_0030	hypothetical protein, conserved	3.59	4.43e-05
Lsey_0105_0040	hypothetical protein, conserved	3.63	2.83e-06
Lsey_0170_0210	hypothetical protein	3.69	0.01
Lsey_0079_0130	hypothetical protein, conserved	3.71	0.00128
Lsey_0012_0310	hypothetical protein, conserved	3.75	0.0012
Lsey_0310_0060	dolichyl-P-Man:GDP-Man5GlcNAc2-PP-dolichyl alpha-1 2-mannosyltranslocase, putative	3.81	7.32e-05
Lsey_0785_0010	surface antigen-like protein	3.87	0.00684
Lsey_0019_0270	hypothetical protein, conserved	3.93	0.02
Lsey_0287_0050	wd-40containing protein	3.97	3.16e-07
Lsey_0033_0120	hypothetical protein	4.14	0.000114
Lsey_0546_0020	hypothetical protein	4.24	0.03
Lsey_0049_0190	hypothetical protein, conserved	4.34	1.73e-09
Lsey_0133_0020	hypothetical protein	4.34	0.0012
Lsey_0632_0010	hypothetical protein, unknown function	4.44	0.02
Lsey_0006_0410	hypothetical protein, unknown function	4.45	0.00933
Lsey_0026_0490	catalase	4.49	4.57e-07
Lsey_0198_0060	hypothetical protein, conserved	4.61	6.46e-05
Lsey_0186_0030	hypothetical protein	4.62	0.00649
Lsey_0244_0160	hypothetical protein, unknown function	4.67	0.01
Lsey_0491_0030	hypothetical protein	4.73	0.000506
Lsey_0134_0010	fatty acid elongase, putative	4.78	0.00378
Lsey_0405_0010	hypothetical protein, unique for Leptomonas seymouri	5.01	3.97e-11
Lsey_0947_0010	hypothetical protein, unique for Leptomonas seymouri	5.02	0.000134
Lsey_0042_0370	nuclear cap binding protein, putative	5.22	0.000134
Lsey_0003_0090	hypothetical protein, conserved	5.33	0.000466
Lsey_0720_0010	hypothetical protein, unique for Leptomonas seymouri	5.41	1.73e-09
Lsey_0546_0010	hypothetical protein	5.54	0.00285
Lsey_0221_0010	hypothetical protein	5.58	0.00515
Lsey_0076_0090	poly polymerase	5.95	5.28e-14
Lsey_0059_0200	pumilio/PUF RNA binding protein 9, putative	6.21	3.94e-05
Lsey_0001_0710	hypothetical protein, conserved	6.36	0.0019
Lsey_1158_0010	surface antigen-like protein	7.85	5.21e-05
Lsey_0811_0010	hypothetical protein, unique for Leptomonas seymouri	8.16	9.83e-06
Lsey_0210_0120	hypothetical protein	8.24	2.83e-07
